# Supplementary material for: Location-selective immobilisation of single-atom catalysts on the surface or within the interior of ionic nanocrystals using coordination chemistry
Source: Nat Commun. 2023 Jul 15;14:4241. doi: 10.1038/s41467-023-40003-8 (PMC10349889; doi:10.1038/s41467-023-40003-8)
Supplement: Supplementary file 2 — Source Data [file 41467_2023_40003_MOESM2_ESM.zip]

Archive with 22 entries (21 files):
- Source data/
- __MACOSX/._Source data
- Source data/Figure2h IR.xlsx
- __MACOSX/Source data/._Figure2h IR.xlsx
- Source data/.DS_Store
- __MACOSX/Source data/._.DS_Store
- Source data/Figure2e EXAFS.xlsx
- __MACOSX/Source data/._Figure2e EXAFS.xlsx
- Source data/Figure3c UVΓÇôvis-DR.xlsx
- __MACOSX/Source data/._Figure3c UVΓÇôvis-DR.xlsx
- Source data/Figure4bc UPS.xlsx
- __MACOSX/Source data/._Figure4bc UPS.xlsx
- Source data/Figure2i UVΓÇôvis-DR.xlsx
- __MACOSX/Source data/._Figure2i UVΓÇôvis-DR.xlsx
- Source data/Figure5bc GC.xlsx
- __MACOSX/Source data/._Figure5bc GC.xlsx
- Source data/Figure2f XPS.xlsx
- __MACOSX/Source data/._Figure2f XPS.xlsx
- Source data/Figure2g ICP-OES.xlsx
- __MACOSX/Source data/._Figure2g ICP-OES.xlsx
- Source data/Figure3b ICP-OES,SEM-EDX.xlsx
- __MACOSX/Source data/._Figure3b ICP-OES,SEM-EDX.xlsx
