# Supplementary material for: Location-selective immobilisation of single-atom catalysts on the surface or within the interior of ionic nanocrystals using coordination chemistry
Source: Nat Commun. 2023 Jul 15;14:4241. doi: 10.1038/s41467-023-40003-8 (PMC10349889; doi:10.1038/s41467-023-40003-8)
Supplement: Supplementary file 2 — Source Data [file 41467_2023_40003_MOESM2_ESM.zip › Source data/Figure2h IR.xlsx]

## Sheet: Sheet1
TITLE	KE296 CdSe+PtCl2dmso2 1h
DATA TYPE	INFRARED SPECTRUM
ORIGIN	JASCO
OWNER
DATE	2021-05-09
TIME	15:52:18
SPECTROMETER/DATA SYSTEM
LOCALE	1041
RESOLUTION
DELTAX	0.964233
XUNITS	1/CM
YUNITS	TRANSMITTANCE
FIRSTX	399.193
LASTX	4000.6
NPOINTS	3736
FIRSTY	95.8277
MAXY	99.77
MINY	82.072
XYDATA
399.193	95.8277
400.157	95.75
401.121	95.6884
402.085	95.6093
403.05	95.5045
404.014	95.3732
404.978	95.2247
405.942	95.0757
406.906	94.9457
407.871	94.8155
408.835	94.686
409.799	94.5645
410.764	94.4576
411.728	94.3608
412.692	94.2516
413.656	94.0996
414.62	93.8857
415.585	93.6105
416.549	93.2916
417.513	92.9565
418.477	92.6347
419.442	92.3502
420.406	92.1183
421.37	91.9457
422.334	91.8327
423.298	91.7736
424.263	91.7554
425.227	91.7575
426.191	91.7583
427.155	91.7492
428.12	91.7371
429.084	91.733
430.048	91.7413
431.012	91.7571
431.977	91.7693
432.941	91.7649
433.905	91.7333
434.869	91.6689
435.834	91.5729
436.798	91.4541
437.762	91.3289
438.726	91.2191
439.69	91.1482
440.655	91.1352
441.619	91.1884
442.583	91.3029
443.547	91.4622
444.512	91.6446
445.476	91.8308
446.44	92.0086
447.404	92.1739
448.369	92.3278
449.333	92.4729
450.297	92.6132
451.261	92.7551
452.226	92.9104
453.19	93.0946
454.154	93.3201
455.118	93.5891
456.082	93.8906
457.047	94.2038
458.011	94.5058
458.975	94.781
459.939	95.0259
460.904	95.2478
461.868	95.4591
462.832	95.671
463.796	95.889
464.76	96.1134
465.725	96.3413
466.689	96.5673
467.653	96.7843
468.618	96.984
469.582	97.1586
470.546	97.302
471.51	97.4131
472.474	97.4971
473.439	97.5654
474.403	97.6321
475.367	97.708
476.331	97.7953
477.296	97.8855
478.26	97.9612
479.224	98.0024
480.188	97.9944
481.152	97.9336
482.117	97.8274
483.081	97.6906
484.045	97.5403
485.009	97.3917
485.974	97.2559
486.938	97.1397
487.902	97.0462
488.866	96.9746
489.831	96.9206
490.795	96.8762
491.759	96.8306
492.723	96.7729
493.688	96.6949
494.652	96.5935
495.616	96.4721
496.58	96.3395
497.545	96.2064
498.509	96.0814
499.473	95.9681
500.437	95.8667
501.401	95.7757
502.366	95.6948
503.33	95.6248
504.294	95.5659
505.258	95.5157
506.223	95.4689
507.187	95.4189
508.151	95.3624
509.115	95.3022
510.079	95.2459
511.044	95.2019
512.008	95.1731
512.972	95.1532
513.937	95.1294
514.901	95.0878
515.865	95.0206
516.829	94.9292
517.793	94.8227
518.758	94.7144
519.722	94.617
520.686	94.5386
521.65	94.4823
522.615	94.4479
523.579	94.4347
524.543	94.4414
525.507	94.4645
526.471	94.4963
527.436	94.5268
528.4	94.5465
529.364	94.5512
530.328	94.5434
531.293	94.532
532.257	94.5279
533.221	94.5375
534.185	94.5585
535.15	94.5811
536.114	94.5941
537.078	94.5917
538.042	94.5774
539.006	94.5618
539.971	94.5575
540.935	94.5728
541.899	94.6081
542.864	94.6582
543.828	94.7168
544.792	94.7802
545.756	94.8475
546.72	94.918
547.685	94.9877
548.649	95.0483
549.613	95.0915
550.577	95.1131
551.542	95.1173
552.506	95.1154
553.47	95.1196
554.434	95.1367
555.399	95.1641
556.363	95.1917
557.327	95.2074
558.291	95.2031
559.255	95.1777
560.22	95.1353
561.184	95.0814
562.148	95.02
563.112	94.9529
564.077	94.8821
565.041	94.8119
566.005	94.7489
566.969	94.6993
567.933	94.6645
568.898	94.6388
569.862	94.6108
570.826	94.5686
571.79	94.5056
572.755	94.4252
573.719	94.3402
574.683	94.2684
575.647	94.2256
576.612	94.2192
577.576	94.2463
578.54	94.2951
579.504	94.3503
580.469	94.3986
581.433	94.4314
582.397	94.445
583.361	94.4394
584.326	94.4169
585.29	94.3825
586.254	94.344
587.218	94.3119
588.182	94.297
589.147	94.306
590.111	94.3366
591.075	94.3775
592.039	94.412
593.004	94.4252
593.968	94.4104
594.932	94.3725
595.896	94.3245
596.861	94.2818
597.825	94.2557
598.789	94.25
599.753	94.2614
600.717	94.2833
601.682	94.3086
602.646	94.3316
603.61	94.3474
604.574	94.3515
605.539	94.3401
606.503	94.3123
607.467	94.2721
608.431	94.2287
609.396	94.1942
610.36	94.1788
611.324	94.1865
612.288	94.2119
613.253	94.2429
614.217	94.2658
615.181	94.271
616.145	94.2564
617.109	94.2272
618.074	94.1926
619.038	94.1622
620.002	94.1427
620.966	94.1362
621.931	94.1416
622.895	94.1562
623.859	94.176
624.823	94.196
625.788	94.2096
626.752	94.2103
627.716	94.1934
628.68	94.1591
629.644	94.1126
630.609	94.0636
631.573	94.023
632.537	93.999
633.501	93.9941
634.466	94.0048
635.43	94.0231
636.394	94.0399
637.358	94.048
638.323	94.0432
639.287	94.0252
640.251	93.9967
641.215	93.9627
642.179	93.9298
643.144	93.9049
644.108	93.8924
645.072	93.894
646.036	93.9073
647.001	93.9266
647.965	93.9443
648.929	93.9525
649.893	93.945
650.858	93.9193
651.822	93.8772
652.786	93.8253
653.75	93.7731
654.715	93.7295
655.679	93.7
656.643	93.6835
657.607	93.6737
658.572	93.6615
659.536	93.6375
660.5	93.5944
661.464	93.5297
662.428	93.4523
663.393	93.3795
664.357	93.3224
665.321	93.2809
666.285	93.25
667.25	93.2233
668.214	93.1932
669.178	93.1516
670.142	93.0902
671.106	93.0028
672.071	92.8854
673.035	92.737
673.999	92.56
674.963	92.363
675.928	92.1605
676.892	91.963
677.856	91.7669
678.82	91.5612
679.785	91.3382
680.749	91.0959
681.713	90.839
682.677	90.5784
683.641	90.3299
684.606	90.1109
685.57	89.9373
686.534	89.8211
687.499	89.7693
688.463	89.7846
689.427	89.8656
690.391	90.0079
691.355	90.2043
692.32	90.4458
693.284	90.7225
694.248	91.025
695.212	91.3453
696.177	91.6761
697.141	92.01
698.105	92.338
699.069	92.6497
700.034	92.9335
700.998	93.1793
701.962	93.3793
702.926	93.5299
703.89	93.632
704.855	93.6903
705.819	93.7124
706.783	93.7075
707.747	93.6842
708.712	93.6483
709.676	93.607
710.64	93.5618
711.604	93.5119
712.568	93.4554
713.533	93.3901
714.497	93.3148
715.461	93.2299
716.426	93.1367
717.39	93.0368
718.354	92.9315
719.318	92.821
720.282	92.7038
721.247	92.5766
722.211	92.4359
723.175	92.2821
724.139	92.1144
725.104	91.9375
726.068	91.7605
727.032	91.5961
727.996	91.4594
728.961	91.3649
729.925	91.3247
730.889	91.3457
731.853	91.4291
732.817	91.5699
733.782	91.758
734.746	91.9802
735.71	92.2225
736.674	92.4727
737.639	92.722
738.603	92.9655
739.567	93.2017
740.531	93.4312
741.495	93.6544
742.46	93.8703
743.424	94.0749
744.388	94.2624
745.352	94.4263
746.317	94.5613
747.281	94.6646
748.245	94.7365
749.209	94.7809
750.174	94.8043
751.138	94.8149
752.102	94.8209
753.066	94.8293
754.031	94.8437
754.995	94.8635
755.959	94.8842
756.923	94.8992
757.888	94.902
758.852	94.8893
759.816	94.862
760.78	94.8248
761.744	94.7848
762.709	94.7489
763.673	94.722
764.637	94.706
765.601	94.6998
766.566	94.7
767.53	94.7016
768.494	94.6991
769.458	94.6883
770.423	94.6673
771.387	94.6371
772.351	94.602
773.315	94.5681
774.279	94.5416
775.244	94.5264
776.208	94.5225
777.172	94.5265
778.136	94.5316
779.101	94.5305
780.065	94.5176
781.029	94.4907
781.993	94.4519
782.958	94.4065
783.922	94.3616
784.886	94.3239
785.85	94.2976
786.814	94.2843
787.779	94.2823
788.743	94.2878
789.707	94.2946
790.671	94.2964
791.636	94.2873
792.6	94.2636
793.564	94.2254
794.528	94.1767
795.493	94.1245
796.457	94.0772
797.421	94.041
798.385	94.0191
799.35	94.0099
800.314	94.0086
801.278	94.0089
802.242	94.0046
803.207	93.9919
804.171	93.9692
805.135	93.9384
806.099	93.903
807.063	93.8682
808.028	93.8393
808.992	93.8206
809.956	93.8144
810.92	93.8202
811.885	93.8346
812.849	93.8518
813.813	93.8651
814.777	93.8688
815.741	93.8601
816.706	93.84
817.67	93.8132
818.634	93.7864
819.598	93.7662
820.563	93.7562
821.527	93.7571
822.491	93.7659
823.455	93.7777
824.42	93.7875
825.384	93.7907
826.348	93.785
827.312	93.7696
828.277	93.7463
829.241	93.7189
830.205	93.6925
831.169	93.6726
832.134	93.6629
833.098	93.6641
834.062	93.6732
835.026	93.6842
835.99	93.6899
836.955	93.6847
837.919	93.6661
838.883	93.6357
839.847	93.5983
840.812	93.5603
841.776	93.5278
842.74	93.5045
843.704	93.4915
844.668	93.4873
845.633	93.4886
846.597	93.4917
847.561	93.4928
848.525	93.4888
849.49	93.4779
850.454	93.4599
851.418	93.4364
852.382	93.4114
853.347	93.3897
854.311	93.3759
855.275	93.3725
856.239	93.3789
857.204	93.3914
858.168	93.4051
859.132	93.415
860.096	93.4184
861.061	93.4151
862.025	93.4065
862.989	93.3952
863.953	93.3834
864.917	93.3728
865.882	93.365
866.846	93.3615
867.81	93.3632
868.774	93.3702
869.739	93.3805
870.703	93.3905
871.667	93.3957
872.631	93.3928
873.596	93.381
874.56	93.3627
875.524	93.3427
876.488	93.3258
877.452	93.3151
878.417	93.311
879.381	93.3109
880.345	93.3111
881.309	93.3081
882.274	93.2993
883.238	93.2833
884.202	93.2593
885.166	93.2267
886.131	93.1861
887.095	93.1388
888.059	93.0883
889.023	93.0388
889.987	92.9944
890.952	92.957
891.916	92.9252
892.88	92.8947
893.844	92.8602
894.809	92.8176
895.773	92.7655
896.737	92.7055
897.701	92.641
898.666	92.5758
899.63	92.5122
900.594	92.4509
901.558	92.3916
902.523	92.3334
903.487	92.2749
904.451	92.2145
905.415	92.1496
906.38	92.077
907.344	91.9939
908.308	91.8991
909.272	91.7939
910.236	91.682
911.201	91.5689
912.165	91.4597
913.129	91.3583
914.093	91.2662
915.058	91.1833
916.022	91.109
916.986	91.0432
917.95	90.9871
918.914	90.9427
919.879	90.9123
920.843	90.8972
921.807	90.8971
922.771	90.9105
923.736	90.9348
924.7	90.9672
925.664	91.0045
926.628	91.0433
927.593	91.0789
928.557	91.1064
929.521	91.1208
930.485	91.1185
931.449	91.099
932.414	91.0646
933.378	91.0204
934.342	90.973
935.307	90.9289
936.271	90.8936
937.235	90.8707
938.199	90.8624
939.163	90.87
940.128	90.8934
941.092	90.932
942.056	90.9844
943.02	91.0493
943.985	91.1255
944.949	91.2135
945.913	91.3148
946.877	91.4322
947.841	91.5678
948.806	91.7218
949.77	91.8905
950.734	92.0669
951.698	92.2409
952.663	92.4016
953.627	92.5394
954.591	92.6471
955.555	92.7211
956.52	92.7609
957.484	92.7683
958.448	92.7468
959.412	92.7009
960.376	92.635
961.341	92.5532
962.305	92.4583
963.269	92.3517
964.234	92.2332
965.198	92.1017
966.162	91.9561
967.126	91.797
968.09	91.6267
969.055	91.4498
970.019	91.2714
970.983	91.0964
971.947	90.9276
972.912	90.7655
973.876	90.6089
974.84	90.4556
975.804	90.304
976.769	90.1543
977.733	90.0083
978.697	89.8691
979.661	89.7408
980.625	89.6274
981.59	89.5323
982.554	89.4582
983.518	89.4058
984.482	89.3735
985.447	89.357
986.411	89.349
987.375	89.3409
988.339	89.3245
989.303	89.2942
990.268	89.2483
991.232	89.1888
992.196	89.1201
993.16	89.0469
994.125	88.9719
995.089	88.8954
996.053	88.815
997.017	88.7267
997.982	88.6251
998.946	88.5045
999.91	88.3595
1000.87	88.1852
1001.84	87.9785
1002.8	87.7388
1003.77	87.4685
1004.73	87.172
1005.7	86.8547
1006.66	86.5209
1007.62	86.1728
1008.59	85.8103
1009.55	85.4321
1010.52	85.0377
1011.48	84.6291
1012.45	84.2122
1013.41	83.797
1014.37	83.3965
1015.34	83.0258
1016.3	82.6994
1017.27	82.431
1018.23	82.2318
1019.19	82.1103
1020.16	82.072
1021.12	82.1189
1022.09	82.2508
1023.05	82.4651
1024.02	82.7589
1024.98	83.1302
1025.94	83.5779
1026.91	84.1015
1027.87	84.6983
1028.84	85.361
1029.8	86.0757
1030.77	86.822
1031.73	87.5745
1032.69	88.3061
1033.66	88.9912
1034.62	89.6085
1035.59	90.1421
1036.55	90.5825
1037.52	90.9265
1038.48	91.1772
1039.44	91.3426
1040.41	91.4341
1041.37	91.4646
1042.34	91.4455
1043.3	91.3856
1044.26	91.2899
1045.23	91.1612
1046.19	91.0016
1047.16	90.8147
1048.12	90.6062
1049.09	90.3845
1050.05	90.1579
1051.01	89.9342
1051.98	89.7182
1052.94	89.512
1053.91	89.315
1054.87	89.125
1055.84	88.9388
1056.8	88.7532
1057.76	88.5652
1058.73	88.3728
1059.69	88.1754
1060.66	87.9748
1061.62	87.7751
1062.59	87.5821
1063.55	87.4014
1064.51	87.2371
1065.48	87.0898
1066.44	86.9571
1067.41	86.8347
1068.37	86.7181
1069.34	86.6047
1070.3	86.4947
1071.26	86.3908
1072.23	86.2977
1073.19	86.2204
1074.16	86.1638
1075.12	86.1315
1076.08	86.1264
1077.05	86.15
1078.01	86.2025
1078.98	86.2821
1079.94	86.3858
1080.91	86.51
1081.87	86.6521
1082.83	86.8117
1083.8	86.9906
1084.76	87.1929
1085.73	87.4225
1086.69	87.6816
1087.66	87.9695
1088.62	88.282
1089.58	88.6119
1090.55	88.9508
1091.51	89.2904
1092.48	89.6236
1093.44	89.9458
1094.4	90.255
1095.37	90.5512
1096.33	90.8363
1097.3	91.1129
1098.26	91.3832
1099.23	91.6478
1100.19	91.9054
1101.15	92.1522
1102.12	92.3829
1103.08	92.5921
1104.05	92.7755
1105.01	92.932
1105.98	93.0641
1106.94	93.1775
1107.9	93.2798
1108.87	93.3782
1109.83	93.4781
1110.8	93.5824
1111.76	93.6911
1112.73	93.8028
1113.69	93.9155
1114.65	94.0273
1115.62	94.1374
1116.58	94.246
1117.55	94.3545
1118.51	94.4653
1119.48	94.5813
1120.44	94.7055
1121.4	94.8394
1122.37	94.9827
1123.33	95.1324
1124.3	95.2839
1125.26	95.4318
1126.22	95.5717
1127.19	95.7014
1128.15	95.8214
1129.12	95.9346
1130.08	96.0447
1131.05	96.1554
1132.01	96.2691
1132.97	96.3865
1133.94	96.5067
1134.9	96.6269
1135.87	96.7434
1136.83	96.8514
1137.8	96.9466
1138.76	97.0258
1139.72	97.0878
1140.69	97.1338
1141.65	97.167
1142.62	97.1913
1143.58	97.2103
1144.55	97.2261
1145.51	97.2384
1146.47	97.2454
1147.44	97.2447
1148.4	97.2339
1149.37	97.2119
1150.33	97.1788
1151.29	97.1364
1152.26	97.087
1153.22	97.0341
1154.19	96.9806
1155.15	96.9289
1156.12	96.8802
1157.08	96.834
1158.04	96.7885
1159.01	96.7413
1159.97	96.6901
1160.94	96.6336
1161.9	96.5719
1162.87	96.5068
1163.83	96.4407
1164.79	96.3764
1165.76	96.3163
1166.72	96.2615
1167.69	96.2121
1168.65	96.1671
1169.62	96.1252
1170.58	96.0844
1171.54	96.0429
1172.51	95.9997
1173.47	95.9543
1174.44	95.9072
1175.4	95.8601
1176.36	95.8152
1177.33	95.7746
1178.29	95.7395
1179.26	95.7099
1180.22	95.6845
1181.19	95.6613
1182.15	95.638
1183.11	95.6129
1184.08	95.5852
1185.04	95.5547
1186.01	95.5217
1186.97	95.4868
1187.94	95.4504
1188.9	95.4132
1189.86	95.3759
1190.83	95.339
1191.79	95.3031
1192.76	95.2662
1193.72	95.232
1194.69	95.1994
1195.65	95.1672
1196.61	95.1347
1197.58	95.102
1198.54	95.0694
1199.51	95.0374
1200.47	95.0059
1201.43	94.9744
1202.4	94.942
1203.36	94.9083
1204.33	94.8735
1205.29	94.8385
1206.26	94.8043
1207.22	94.7756
1208.18	94.7497
1209.15	94.7254
1210.11	94.7013
1211.08	94.6763
1212.04	94.6498
1213.01	94.6223
1213.97	94.5946
1214.93	94.5674
1215.9	94.5411
1216.86	94.5157
1217.83	94.4912
1218.79	94.4672
1219.76	94.4436
1220.72	94.4201
1221.68	94.3956
1222.65	94.3692
1223.61	94.3398
1224.58	94.307
1225.54	94.2713
1226.51	94.2344
1227.47	94.1981
1228.43	94.1643
1229.4	94.134
1230.36	94.1069
1231.33	94.0823
1232.29	94.059
1233.25	94.036
1234.22	94.0127
1235.18	93.9887
1236.15	93.964
1237.11	93.9387
1238.08	93.913
1239.04	93.8875
1240	93.8628
1240.97	93.8398
1241.93	93.8188
1242.9	93.7995
1243.86	93.7805
1244.83	93.7602
1245.79	93.7366
1246.75	93.7092
1247.72	93.6782
1248.68	93.6452
1249.65	93.6121
1250.61	93.5806
1251.58	93.5517
1252.54	93.5256
1253.5	93.5018
1254.47	93.4798
1255.43	93.4588
1256.4	93.438
1257.36	93.4167
1258.32	93.394
1259.29	93.3694
1260.25	93.3433
1261.22	93.3167
1262.18	93.2916
1263.15	93.2699
1264.11	93.2527
1265.07	93.2399
1266.04	93.2301
1267	93.2205
1267.97	93.2084
1268.93	93.1912
1269.9	93.1678
1270.86	93.1382
1271.82	93.1037
1272.79	93.0659
1273.75	93.0271
1274.72	92.9888
1275.68	92.9525
1276.65	92.9185
1277.61	92.8865
1278.57	92.8547
1279.54	92.8203
1280.5	92.7797
1281.47	92.7298
1282.43	92.6685
1283.39	92.5957
1284.36	92.5132
1285.32	92.4238
1286.29	92.3302
1287.25	92.2344
1288.22	92.1372
1289.18	92.039
1290.14	91.9407
1291.11	91.8439
1292.07	91.7524
1293.04	91.6707
1294	91.6041
1294.97	91.5577
1295.93	91.5351
1296.89	91.538
1297.86	91.5657
1298.82	91.614
1299.79	91.6757
1300.75	91.7404
1301.72	91.7956
1302.68	91.8283
1303.64	91.8277
1304.61	91.7867
1305.57	91.7041
1306.54	91.5841
1307.5	91.436
1308.46	91.272
1309.43	91.1054
1310.39	90.9495
1311.36	90.8173
1312.32	90.7206
1313.29	90.6704
1314.25	90.6744
1315.21	90.7358
1316.18	90.8529
1317.14	91.019
1318.11	91.2246
1319.07	91.4585
1320.04	91.7092
1321	91.965
1321.96	92.2135
1322.93	92.4428
1323.89	92.6424
1324.86	92.8047
1325.82	92.9267
1326.79	93.0095
1327.75	93.0568
1328.71	93.0736
1329.68	93.0649
1330.64	93.0363
1331.61	92.9944
1332.57	92.9471
1333.53	92.9029
1334.5	92.8684
1335.46	92.8465
1336.43	92.8358
1337.39	92.8313
1338.36	92.8273
1339.32	92.8182
1340.28	92.8004
1341.25	92.7728
1342.21	92.7364
1343.18	92.694
1344.14	92.649
1345.11	92.6056
1346.07	92.5667
1347.03	92.5345
1348	92.5086
1348.96	92.4867
1349.93	92.4653
1350.89	92.4405
1351.86	92.4089
1352.82	92.3683
1353.78	92.3191
1354.75	92.2646
1355.71	92.2119
1356.68	92.1692
1357.64	92.142
1358.61	92.1304
1359.57	92.1295
1360.53	92.1319
1361.5	92.1307
1362.46	92.1212
1363.43	92.1006
1364.39	92.0668
1365.35	92.0184
1366.32	91.9555
1367.28	91.882
1368.25	91.8054
1369.21	91.7355
1370.18	91.679
1371.14	91.6367
1372.1	91.6038
1373.07	91.5733
1374.03	91.5404
1375	91.5029
1375.96	91.4604
1376.93	91.4125
1377.89	91.3582
1378.85	91.2975
1379.82	91.2342
1380.78	91.1763
1381.75	91.1328
1382.71	91.1081
1383.67	91.0981
1384.64	91.0928
1385.6	91.0807
1386.57	91.054
1387.53	91.0093
1388.5	90.9478
1389.46	90.8731
1390.42	90.7899
1391.39	90.7032
1392.35	90.6192
1393.32	90.5445
1394.28	90.4843
1395.25	90.4388
1396.21	90.4018
1397.17	90.3636
1398.14	90.3172
1399.1	90.2618
1400.07	90.2029
1401.03	90.1492
1402	90.1085
1402.96	90.0857
1403.92	90.0835
1404.89	90.1022
1405.85	90.1409
1406.82	90.1951
1407.78	90.2561
1408.75	90.3115
1409.71	90.3498
1410.67	90.3658
1411.64	90.3678
1412.6	90.379
1413.57	90.4271
1414.53	90.5281
1415.49	90.6809
1416.46	90.873
1417.42	91.0899
1418.39	91.3195
1419.35	91.5513
1420.32	91.7732
1421.28	91.9706
1422.24	92.1301
1423.21	92.2453
1424.17	92.3212
1425.14	92.3736
1426.1	92.4217
1427.07	92.4748
1428.03	92.5281
1428.99	92.5708
1429.96	92.5986
1430.92	92.6195
1431.89	92.6457
1432.85	92.6834
1433.82	92.7297
1434.78	92.778
1435.74	92.8228
1436.71	92.8625
1437.67	92.8963
1438.64	92.9207
1439.6	92.9286
1440.56	92.9127
1441.53	92.8713
1442.49	92.8121
1443.46	92.7511
1444.42	92.7041
1445.39	92.6765
1446.35	92.6601
1447.31	92.6404
1448.28	92.603
1449.24	92.5384
1450.21	92.4496
1451.17	92.3615
1452.14	92.3079
1453.1	92.3043
1454.06	92.344
1455.03	92.4102
1455.99	92.4853
1456.96	92.5551
1457.92	92.6117
1458.89	92.6543
1459.85	92.6853
1460.81	92.7022
1461.78	92.6971
1462.74	92.6648
1463.71	92.6143
1464.67	92.568
1465.63	92.5424
1466.6	92.5388
1467.56	92.5573
1468.53	92.5996
1469.49	92.6642
1470.46	92.7474
1471.42	92.8483
1472.38	92.968
1473.35	93.1021
1474.31	93.2366
1475.28	93.3522
1476.24	93.4309
1477.21	93.4601
1478.17	93.4357
1479.13	93.3641
1480.1	93.2626
1481.06	93.1514
1482.03	93.0452
1482.99	92.9563
1483.96	92.8975
1484.92	92.8757
1485.88	92.8864
1486.85	92.9167
1487.81	92.9509
1488.78	92.9747
1489.74	92.979
1490.7	92.9643
1491.67	92.9426
1492.63	92.9288
1493.6	92.9297
1494.56	92.9439
1495.53	92.9686
1496.49	93.0038
1497.45	93.0453
1498.42	93.0768
1499.38	93.0737
1500.35	93.0227
1501.31	92.9441
1502.28	92.8745
1503.24	92.8365
1504.2	92.8393
1505.17	92.8863
1506.13	92.9719
1507.1	93.0781
1508.06	93.1813
1509.03	93.2595
1509.99	93.295
1510.95	93.2753
1511.92	93.1935
1512.88	93.0564
1513.85	92.8946
1514.81	92.759
1515.78	92.6827
1516.74	92.6638
1517.7	92.6848
1518.67	92.7288
1519.63	92.7841
1520.6	92.8442
1521.56	92.9048
1522.52	92.9598
1523.49	93.0001
1524.45	93.0147
1525.42	92.9969
1526.38	92.9496
1527.35	92.8878
1528.31	92.8301
1529.27	92.7875
1530.24	92.7571
1531.2	92.7268
1532.17	92.6821
1533.13	92.6109
1534.1	92.515
1535.06	92.4216
1536.02	92.3633
1536.99	92.3516
1537.95	92.3802
1538.92	92.4394
1539.88	92.5244
1540.85	92.6316
1541.81	92.7509
1542.77	92.8631
1543.74	92.9448
1544.7	92.9764
1545.67	92.9465
1546.63	92.8574
1547.59	92.7315
1548.56	92.603
1549.52	92.486
1550.49	92.3648
1551.45	92.2214
1552.42	92.0765
1553.38	91.9877
1554.34	91.9911
1555.31	92.0798
1556.27	92.2253
1557.24	92.3969
1558.2	92.5691
1559.17	92.7211
1560.13	92.8334
1561.09	92.8877
1562.06	92.8708
1563.02	92.7803
1563.99	92.6277
1564.95	92.4445
1565.92	92.2857
1566.88	92.1937
1567.84	92.158
1568.81	92.1424
1569.77	92.1255
1570.74	92.1083
1571.7	92.1001
1572.66	92.1025
1573.63	92.1086
1574.59	92.1111
1575.56	92.1097
1576.52	92.1102
1577.49	92.1166
1578.45	92.1245
1579.41	92.1221
1580.38	92.096
1581.34	92.0382
1582.31	91.9522
1583.27	91.8554
1584.24	91.7695
1585.2	91.7052
1586.16	91.6582
1587.13	91.6183
1588.09	91.5785
1589.06	91.5372
1590.02	91.4969
1590.99	91.461
1591.95	91.4304
1592.91	91.4032
1593.88	91.3758
1594.84	91.3449
1595.81	91.3098
1596.77	91.2712
1597.73	91.2307
1598.7	91.1892
1599.66	91.1469
1600.63	91.1048
1601.59	91.0661
1602.56	91.0364
1603.52	91.0219
1604.48	91.0252
1605.45	91.0421
1606.41	91.0621
1607.38	91.0721
1608.34	91.0607
1609.31	91.0268
1610.27	90.9847
1611.23	90.9583
1612.2	90.9636
1613.16	90.9999
1614.13	91.0556
1615.09	91.1184
1616.06	91.1822
1617.02	91.2481
1617.98	91.3198
1618.95	91.3962
1619.91	91.4689
1620.88	91.5283
1621.84	91.5731
1622.8	91.6164
1623.77	91.6799
1624.73	91.7755
1625.7	91.8913
1626.66	91.9976
1627.63	92.0627
1628.59	92.0705
1629.55	92.0365
1630.52	92.0041
1631.48	92.0122
1632.45	92.0741
1633.41	92.1824
1634.38	92.3225
1635.34	92.4809
1636.3	92.6432
1637.27	92.7905
1638.23	92.8989
1639.2	92.9486
1640.16	92.9372
1641.13	92.8845
1642.09	92.822
1643.05	92.782
1644.02	92.7801
1644.98	92.8006
1645.95	92.8123
1646.91	92.8136
1647.88	92.8507
1648.84	92.9623
1649.8	93.1419
1650.77	93.3551
1651.73	93.5657
1652.7	93.752
1653.66	93.9103
1654.62	94.0436
1655.59	94.148
1656.55	94.2143
1657.52	94.2316
1658.48	94.192
1659.45	94.1047
1660.41	94.0118
1661.37	93.9638
1662.34	93.9685
1663.3	94.0038
1664.27	94.0528
1665.23	94.1064
1666.2	94.1552
1667.16	94.191
1668.12	94.2154
1669.09	94.2441
1670.05	94.2993
1671.02	94.392
1671.98	94.5129
1672.95	94.637
1673.91	94.7337
1674.87	94.7775
1675.84	94.7557
1676.8	94.6772
1677.77	94.5759
1678.73	94.4943
1679.69	94.4561
1680.66	94.4632
1681.62	94.5096
1682.59	94.5924
1683.55	94.7092
1684.52	94.8504
1685.48	94.9956
1686.44	95.1178
1687.41	95.1891
1688.37	95.1884
1689.34	95.1091
1690.3	94.9683
1691.27	94.8057
1692.23	94.6632
1693.19	94.5642
1694.16	94.5181
1695.12	94.5274
1696.09	94.5869
1697.05	94.6834
1698.02	94.7994
1698.98	94.9173
1699.94	95.0242
1700.91	95.1131
1701.87	95.1803
1702.84	95.2224
1703.8	95.2367
1704.76	95.2239
1705.73	95.1899
1706.69	95.1435
1707.66	95.089
1708.62	95.0208
1709.59	94.9305
1710.55	94.8223
1711.51	94.7209
1712.48	94.6557
1713.44	94.6447
1714.41	94.6903
1715.37	94.7825
1716.34	94.9044
1717.3	95.0379
1718.26	95.1666
1719.23	95.2766
1720.19	95.3547
1721.16	95.3884
1722.12	95.369
1723.09	95.2991
1724.05	95.1954
1725.01	95.0782
1725.98	94.9572
1726.94	94.8377
1727.91	94.7344
1728.87	94.6663
1729.83	94.643
1730.8	94.6616
1731.76	94.7119
1732.73	94.7812
1733.69	94.8579
1734.66	94.9328
1735.62	94.9983
1736.58	95.0453
1737.55	95.0633
1738.51	95.044
1739.48	94.9886
1740.44	94.9126
1741.41	94.8379
1742.37	94.7797
1743.33	94.7432
1744.3	94.7309
1745.26	94.7441
1746.23	94.7804
1747.19	94.8352
1748.16	94.9037
1749.12	94.9812
1750.08	95.0624
1751.05	95.1406
1752.01	95.2078
1752.98	95.2564
1753.94	95.2806
1754.9	95.2818
1755.87	95.2706
1756.83	95.2648
1757.8	95.2783
1758.76	95.3127
1759.73	95.3574
1760.69	95.3966
1761.65	95.4166
1762.62	95.4095
1763.58	95.3743
1764.55	95.3165
1765.51	95.2491
1766.48	95.1906
1767.44	95.1593
1768.4	95.1663
1769.37	95.2119
1770.33	95.2871
1771.3	95.3763
1772.26	95.4626
1773.23	95.5329
1774.19	95.5795
1775.15	95.5999
1776.12	95.5949
1777.08	95.5689
1778.05	95.5324
1779.01	95.5018
1779.97	95.4921
1780.94	95.5076
1781.9	95.5375
1782.87	95.5621
1783.83	95.5615
1784.8	95.5261
1785.76	95.4636
1786.72	95.3966
1787.69	95.3495
1788.65	95.3352
1789.62	95.3526
1790.58	95.3921
1791.55	95.442
1792.51	95.4925
1793.47	95.5364
1794.44	95.5692
1795.4	95.5883
1796.37	95.5919
1797.33	95.5815
1798.3	95.5647
1799.26	95.5556
1800.22	95.5663
1801.19	95.597
1802.15	95.6362
1803.12	95.6683
1804.08	95.6821
1805.05	95.6746
1806.01	95.6503
1806.97	95.6191
1807.94	95.5917
1808.9	95.5762
1809.87	95.5762
1810.83	95.5916
1811.79	95.6201
1812.76	95.6573
1813.72	95.6958
1814.69	95.7264
1815.65	95.7408
1816.62	95.7353
1817.58	95.7123
1818.54	95.6788
1819.51	95.6418
1820.47	95.6043
1821.44	95.5665
1822.4	95.5294
1823.37	95.499
1824.33	95.4864
1825.29	95.5006
1826.26	95.5425
1827.22	95.6025
1828.19	95.6659
1829.15	95.7195
1830.12	95.7575
1831.08	95.7826
1832.04	95.8001
1833.01	95.8121
1833.97	95.8144
1834.94	95.7999
1835.9	95.7653
1836.86	95.7159
1837.83	95.6648
1838.79	95.6266
1839.76	95.609
1840.72	95.6104
1841.69	95.6245
1842.65	95.6464
1843.61	95.6763
1844.58	95.7169
1845.54	95.7691
1846.51	95.8278
1847.47	95.8825
1848.44	95.9216
1849.4	95.9378
1850.36	95.9318
1851.33	95.9118
1852.29	95.8878
1853.26	95.8662
1854.22	95.8488
1855.19	95.8361
1856.15	95.8289
1857.11	95.8282
1858.08	95.8324
1859.04	95.8365
1860.01	95.833
1860.97	95.8154
1861.93	95.7838
1862.9	95.7464
1863.86	95.7157
1864.83	95.7012
1865.79	95.7068
1866.76	95.7317
1867.72	95.7729
1868.68	95.827
1869.65	95.8892
1870.61	95.9529
1871.58	96.009
1872.54	96.0478
1873.51	96.0616
1874.47	96.05
1875.43	96.0211
1876.4	95.9886
1877.36	95.9635
1878.33	95.9498
1879.29	95.9447
1880.26	95.9427
1881.22	95.9395
1882.18	95.9341
1883.15	95.929
1884.11	95.9281
1885.08	95.933
1886.04	95.9417
1887	95.9502
1887.97	95.9553
1888.93	95.9572
1889.9	95.9595
1890.86	95.9666
1891.83	95.9808
1892.79	96.0012
1893.75	96.0243
1894.72	96.0467
1895.68	96.0669
1896.65	96.0848
1897.61	96.0996
1898.58	96.1086
1899.54	96.1077
1900.5	96.0945
1901.47	96.0702
1902.43	96.041
1903.4	96.0167
1904.36	96.0061
1905.33	96.0137
1906.29	96.0372
1907.25	96.0695
1908.22	96.1008
1909.18	96.1227
1910.15	96.1302
1911.11	96.1235
1912.08	96.1061
1913.04	96.0835
1914	96.0601
1914.97	96.0402
1915.93	96.0281
1916.9	96.0288
1917.86	96.0457
1918.82	96.0783
1919.79	96.1205
1920.75	96.1625
1921.72	96.1946
1922.68	96.2114
1923.65	96.2137
1924.61	96.2079
1925.57	96.2015
1926.54	96.1992
1927.5	96.2019
1928.47	96.2085
1929.43	96.2183
1930.4	96.231
1931.36	96.2454
1932.32	96.2575
1933.29	96.2609
1934.25	96.2499
1935.22	96.2236
1936.18	96.1872
1937.14	96.1514
1938.11	96.1266
1939.07	96.1197
1940.04	96.1314
1941	96.1585
1941.97	96.1956
1942.93	96.2372
1943.89	96.2776
1944.86	96.3109
1945.82	96.3319
1946.79	96.3374
1947.75	96.3285
1948.72	96.3107
1949.68	96.2931
1950.64	96.2835
1951.61	96.2859
1952.57	96.2988
1953.54	96.3176
1954.5	96.3368
1955.47	96.3516
1956.43	96.359
1957.39	96.3571
1958.36	96.346
1959.32	96.3276
1960.29	96.3065
1961.25	96.2889
1962.22	96.2805
1963.18	96.2844
1964.14	96.3
1965.11	96.3234
1966.07	96.3495
1967.04	96.3735
1968	96.3923
1968.96	96.4042
1969.93	96.4088
1970.89	96.4065
1971.86	96.3997
1972.82	96.3919
1973.79	96.3877
1974.75	96.3907
1975.71	96.4016
1976.68	96.4174
1977.64	96.4333
1978.61	96.4444
1979.57	96.4476
1980.54	96.4424
1981.5	96.4303
1982.46	96.414
1983.43	96.3965
1984.39	96.3809
1985.36	96.3707
1986.32	96.3693
1987.29	96.3784
1988.25	96.3975
1989.21	96.423
1990.18	96.4502
1991.14	96.4744
1992.11	96.4932
1993.07	96.5064
1994.03	96.5154
1995	96.5224
1995.96	96.5288
1996.93	96.5359
1997.89	96.5443
1998.86	96.5546
1999.82	96.5666
2000.78	96.5791
2001.75	96.5898
2002.71	96.5965
2003.68	96.5984
2004.64	96.5966
2005.61	96.5933
2006.57	96.5914
2007.53	96.5927
2008.5	96.5976
2009.46	96.605
2010.43	96.6135
2011.39	96.6216
2012.36	96.6281
2013.32	96.6324
2014.28	96.6343
2015.25	96.6342
2016.21	96.634
2017.18	96.6357
2018.14	96.6415
2019.1	96.6521
2020.07	96.6665
2021.03	96.6822
2022	96.6966
2022.96	96.7074
2023.93	96.7138
2024.89	96.7162
2025.85	96.7156
2026.82	96.7131
2027.78	96.7103
2028.75	96.7088
2029.71	96.7105
2030.68	96.7166
2031.64	96.7273
2032.6	96.7416
2033.57	96.7569
2034.53	96.7706
2035.5	96.7805
2036.46	96.7858
2037.43	96.7866
2038.39	96.7844
2039.35	96.7814
2040.32	96.7799
2041.28	96.7819
2042.25	96.7887
2043.21	96.8005
2044.17	96.8159
2045.14	96.8328
2046.1	96.8484
2047.07	96.8608
2048.03	96.8685
2049	96.8718
2049.96	96.8715
2050.92	96.8695
2051.89	96.8681
2052.85	96.869
2053.82	96.8736
2054.78	96.8817
2055.75	96.8921
2056.71	96.9028
2057.67	96.912
2058.64	96.9184
2059.6	96.9221
2060.57	96.924
2061.53	96.9255
2062.5	96.9276
2063.46	96.9313
2064.42	96.9374
2065.39	96.946
2066.35	96.9571
2067.32	96.9695
2068.28	96.9815
2069.25	96.9909
2070.21	96.9964
2071.17	96.9979
2072.14	96.9966
2073.1	96.9945
2074.07	96.9939
2075.03	96.9963
2075.99	97.0024
2076.96	97.0118
2077.92	97.0238
2078.89	97.0369
2079.85	97.0496
2080.82	97.06
2081.78	97.0666
2082.74	97.0688
2083.71	97.0674
2084.67	97.0637
2085.64	97.0602
2086.6	97.0587
2087.57	97.0607
2088.53	97.0666
2089.49	97.0759
2090.46	97.0872
2091.42	97.0992
2092.39	97.1103
2093.35	97.1192
2094.32	97.1252
2095.28	97.1284
2096.24	97.1298
2097.21	97.1305
2098.17	97.1319
2099.14	97.1348
2100.1	97.1394
2101.06	97.1453
2102.03	97.1516
2102.99	97.1577
2103.96	97.1627
2104.92	97.1664
2105.89	97.1688
2106.85	97.1703
2107.81	97.1717
2108.78	97.1738
2109.74	97.1773
2110.71	97.1827
2111.67	97.1897
2112.64	97.1976
2113.6	97.2055
2114.56	97.2125
2115.53	97.218
2116.49	97.222
2117.46	97.2249
2118.42	97.2272
2119.39	97.2296
2120.35	97.2326
2121.31	97.2367
2122.28	97.2421
2123.24	97.2487
2124.21	97.2561
2125.17	97.2634
2126.13	97.2698
2127.1	97.2747
2128.06	97.2776
2129.03	97.279
2129.99	97.2797
2130.96	97.2808
2131.92	97.2832
2132.88	97.2873
2133.85	97.2929
2134.81	97.2994
2135.78	97.3064
2136.74	97.3128
2137.71	97.3184
2138.67	97.3228
2139.63	97.326
2140.6	97.3282
2141.56	97.3297
2142.53	97.3309
2143.49	97.3322
2144.46	97.3342
2145.42	97.3368
2146.38	97.3399
2147.35	97.3433
2148.31	97.3465
2149.28	97.3493
2150.24	97.352
2151.2	97.3551
2152.17	97.3593
2153.13	97.365
2154.1	97.3723
2155.06	97.3809
2156.03	97.3898
2156.99	97.3983
2157.95	97.4057
2158.92	97.4115
2159.88	97.4156
2160.85	97.4181
2161.81	97.4193
2162.78	97.4198
2163.74	97.4205
2164.7	97.4224
2165.67	97.4259
2166.63	97.4311
2167.6	97.4375
2168.56	97.4439
2169.53	97.4494
2170.49	97.4535
2171.45	97.4563
2172.42	97.4584
2173.38	97.4606
2174.35	97.4638
2175.31	97.4682
2176.27	97.4738
2177.24	97.4804
2178.2	97.4876
2179.17	97.4949
2180.13	97.5016
2181.1	97.5069
2182.06	97.5105
2183.02	97.5123
2183.99	97.5131
2184.95	97.5142
2185.92	97.5167
2186.88	97.5214
2187.85	97.5284
2188.81	97.5367
2189.77	97.5449
2190.74	97.5519
2191.7	97.5566
2192.67	97.5589
2193.63	97.5591
2194.6	97.5581
2195.56	97.5568
2196.52	97.5566
2197.49	97.5583
2198.45	97.5629
2199.42	97.5705
2200.38	97.5804
2201.34	97.5913
2202.31	97.6015
2203.27	97.6092
2204.24	97.6136
2205.2	97.6143
2206.17	97.6124
2207.13	97.6092
2208.09	97.6065
2209.06	97.6054
2210.02	97.6067
2210.99	97.6103
2211.95	97.6155
2212.92	97.6215
2213.88	97.627
2214.84	97.6311
2215.81	97.6332
2216.77	97.6334
2217.74	97.6322
2218.7	97.6305
2219.67	97.6293
2220.63	97.6295
2221.59	97.6314
2222.56	97.6349
2223.52	97.6394
2224.49	97.6438
2225.45	97.6472
2226.41	97.6488
2227.38	97.6483
2228.34	97.6458
2229.31	97.6424
2230.27	97.6393
2231.24	97.6374
2232.2	97.6373
2233.16	97.6385
2234.13	97.6403
2235.09	97.6414
2236.06	97.6409
2237.02	97.6383
2237.99	97.6338
2238.95	97.628
2239.91	97.6218
2240.88	97.6164
2241.84	97.6133
2242.81	97.6136
2243.77	97.6183
2244.74	97.6272
2245.7	97.6392
2246.66	97.6528
2247.63	97.6659
2248.59	97.677
2249.56	97.6855
2250.52	97.6916
2251.49	97.6961
2252.45	97.7002
2253.41	97.7052
2254.38	97.7118
2255.34	97.7206
2256.31	97.7316
2257.27	97.7442
2258.23	97.7575
2259.2	97.7702
2260.16	97.7813
2261.13	97.7899
2262.09	97.7962
2263.06	97.8007
2264.02	97.8045
2264.98	97.8088
2265.95	97.8144
2266.91	97.8218
2267.88	97.8308
2268.84	97.8406
2269.81	97.8501
2270.77	97.8583
2271.73	97.8648
2272.7	97.8697
2273.66	97.874
2274.63	97.8788
2275.59	97.8847
2276.56	97.8915
2277.52	97.8979
2278.48	97.9019
2279.45	97.9017
2280.41	97.8955
2281.38	97.8827
2282.34	97.8631
2283.3	97.8376
2284.27	97.8078
2285.23	97.7758
2286.2	97.7444
2287.16	97.7167
2288.13	97.6952
2289.09	97.6811
2290.05	97.674
2291.02	97.6717
2291.98	97.6713
2292.95	97.6702
2293.91	97.6676
2294.88	97.6642
2295.84	97.661
2296.8	97.6582
2297.77	97.6542
2298.73	97.6461
2299.7	97.6304
2300.66	97.6049
2301.63	97.5694
2302.59	97.5257
2303.55	97.4773
2304.52	97.4281
2305.48	97.3824
2306.45	97.3443
2307.41	97.3175
2308.38	97.3034
[truncated: 1,785 more rows]
