# Supplementary material for: Location-selective immobilisation of single-atom catalysts on the surface or within the interior of ionic nanocrystals using coordination chemistry
Source: Nat Commun. 2023 Jul 15;14:4241. doi: 10.1038/s41467-023-40003-8 (PMC10349889; doi:10.1038/s41467-023-40003-8)
Supplement: Supplementary file 2 — Source Data [file 41467_2023_40003_MOESM2_ESM.zip › Source data/Figure2e EXAFS.xlsx]

## Sheet: Sheet1
#	Demeter	single	file	plotting	back	end
#	Demeter	copyright	2006-2018	Bruce	Ravel
#------------------------
#	r	Pt	PtSA/CdSe	cis-[PtCl2(dmso)2]
	0	0.0163638	0.0438816	0.0979785
	0.0306796	0.0184752	0.0635814	0.10301
	0.0613592	0.0225647	0.0960953	0.114519
	0.0920388	0.0255126	0.121048	0.125737
	0.122718	0.0258269	0.131586	0.131667
	0.153398	0.0235869	0.125514	0.130466
	0.184078	0.0206372	0.104256	0.123518
	0.214757	0.0205137	0.0741404	0.115262
	0.245437	0.0248175	0.0537184	0.111858
	0.276117	0.0307056	0.0698393	0.117049
	0.306796	0.0348065	0.10381	0.128487
	0.337476	0.0350514	0.132605	0.140188
	0.368155	0.030845	0.146865	0.147119
	0.398835	0.0240923	0.142876	0.147479
	0.429515	0.0227594	0.121639	0.143727
	0.460194	0.034518	0.0920814	0.142961
	0.490874	0.0531397	0.0817586	0.154115
	0.521553	0.0726551	0.115936	0.180562
	0.552233	0.0899128	0.170896	0.217302
	0.582913	0.103186	0.223705	0.256166
	0.613592	0.112085	0.262642	0.290033
	0.644272	0.117694	0.281145	0.314023
	0.674952	0.122393	0.276794	0.325724
	0.705631	0.128911	0.251889	0.325242
	0.736311	0.13871	0.214898	0.315068
	0.76699	0.150909	0.182874	0.29959
	0.79767	0.162776	0.178323	0.283991
	0.82835	0.171135	0.206152	0.272416
	0.859029	0.173574	0.246323	0.266081
	0.889709	0.169157	0.278426	0.262855
	0.920388	0.15874	0.29064	0.258933
	0.951068	0.144929	0.278157	0.251249
	0.981748	0.131441	0.241896	0.239188
	1.01243	0.121413	0.188347	0.22526
	1.04311	0.115076	0.131414	0.21469
	1.07379	0.10907	0.099059	0.213311
	1.10447	0.0985794	0.114404	0.223887
	1.13515	0.0799954	0.147083	0.244212
	1.16583	0.0525235	0.16788	0.269416
	1.1965	0.0225932	0.168963	0.295361
	1.22718	0.0368861	0.157944	0.320258
	1.25786	0.0765362	0.160118	0.344682
	1.28854	0.112572	0.201502	0.370716
	1.31922	0.137339	0.274316	0.400678
	1.3499	0.145608	0.354339	0.435957
	1.38058	0.134265	0.421624	0.476538
	1.41126	0.102929	0.462286	0.521376
	1.44194	0.0550297	0.468929	0.569271
	1.47262	0.0233626	0.442982	0.619717
	1.5033	0.0813206	0.399564	0.673418
	1.53398	0.143081	0.373917	0.732347
	1.56466	0.191339	0.409456	0.799368
	1.59534	0.216733	0.510968	0.877484
	1.62602	0.212859	0.643672	0.968932
	1.6567	0.177881	0.772177	1.07435
	1.68738	0.11947	0.871912	1.19226
	1.71806	0.0866595	0.92846	1.31891
	1.74874	0.159006	0.937913	1.44845
	1.77942	0.270587	0.909121	1.57339
	1.8101	0.378479	0.866947	1.68515
	1.84078	0.463148	0.852182	1.77482
	1.87146	0.511631	0.905735	1.83399
	1.90214	0.518527	1.03822	1.85561
	1.93282	0.491251	1.22444	1.83473
	1.9635	0.459491	1.42756	1.76913
	1.99418	0.47869	1.61617	1.65976
	2.02485	0.58779	1.76811	1.51077
	2.05553	0.764548	1.87001	1.32938
	2.08621	0.961714	1.91616	1.12537
	2.11689	1.1381	1.90723	0.910453
	2.14757	1.26144	1.8488	0.697608
	2.17825	1.3078	1.74956	0.500824
	2.20893	1.2624	1.61943	0.33627
	2.23961	1.12161	1.46787	0.226332
	2.27029	0.896827	1.30274	0.19288
	2.30097	0.628728	1.1298	0.211635
	2.33165	0.456577	0.953069	0.234581
	2.36233	0.615655	0.775683	0.241398
	2.39301	0.976693	0.60091	0.230385
	2.42369	1.36881	0.432911	0.207491
	2.45437	1.72888	0.277189	0.182341
	2.48505	2.02661	0.141883	0.165422
	2.51573	2.24689	0.0574981	0.162784
	2.54641	2.38655	0.100004	0.171419
	2.57709	2.45263	0.157911	0.183161
	2.60777	2.45977	0.192454	0.191378
	2.63845	2.42604	0.202571	0.192999
	2.66913	2.36775	0.192405	0.187776
	2.69981	2.29463	0.168565	0.177147
	2.73049	2.20743	0.139145	0.163239
	2.76117	2.09932	0.112597	0.148097
	2.79184	1.96032	0.0951213	0.133218
	2.82252	1.78245	0.0863905	0.119494
	2.8532	1.56371	0.0797782	0.107553
	2.88388	1.30981	0.0687939	0.0981861
	2.91456	1.03434	0.0507946	0.0924401
	2.94524	0.758218	0.0268072	0.091073
	2.97592	0.511194	0.00896062	0.0938376
	3.0066	0.34066	0.0325276	0.0995441
	3.03728	0.301978	0.0569198	0.106935
	3.06796	0.352467	0.0750964	0.115431
	3.09864	0.400351	0.0850963	0.125195
	3.12932	0.409159	0.0867753	0.136624
	3.16	0.374618	0.0819587	0.149651
	3.19068	0.305287	0.0746572	0.163341
	3.22136	0.21603	0.0705831	0.176005
	3.25204	0.126745	0.0739172	0.185671
	3.28272	0.0731344	0.083189	0.190631
	3.3134	0.0908858	0.093274	0.18988
	3.34408	0.119574	0.0996751	0.183416
	3.37476	0.124365	0.099861	0.172381
	3.40544	0.100978	0.0932068	0.159048
	3.43612	0.0547749	0.0809521	0.146547
	3.4668	0.0296534	0.0666367	0.138131
	3.49748	0.0947425	0.0570847	0.135939
	3.52816	0.16703	0.0599268	0.140045
	3.55884	0.232021	0.0739771	0.148969
	3.58952	0.284421	0.0915753	0.16111
	3.62019	0.322642	0.107092	0.175571
	3.65087	0.348266	0.11763	0.191982
	3.68155	0.365049	0.122088	0.209856
	3.71223	0.377312	0.12078	0.228093
	3.74291	0.388187	0.115373	0.244941
	3.77359	0.398581	0.108834	0.258371
	3.80427	0.407379	0.10495	0.266628
	3.83495	0.412517	0.106755	0.268774
	3.86563	0.411996	0.114491	0.265099
	3.89631	0.404268	0.125541	0.257321
	3.92699	0.388039	0.13636	0.248431
	3.95767	0.361902	0.144013	0.241961
	3.98835	0.324279	0.1467	0.240596
	4.01903	0.273871	0.143818	0.244726
	4.04971	0.210626	0.13596	0.252131
	4.08039	0.137607	0.124941	0.259093
	4.11107	0.0704521	0.113818	0.26191
	4.14175	0.0829189	0.106545	0.257901
	4.17243	0.157655	0.106449	0.245787
	4.20311	0.231648	0.113929	0.225678
	4.23379	0.289344	0.126238	0.198856
	4.26447	0.323312	0.139672	0.167447
	4.29515	0.330488	0.151211	0.134044
	4.32583	0.313546	0.158885	0.101317
	4.35651	0.284155	0.161639	0.0716584
	4.38719	0.267106	0.159166	0.0469016
	4.41786	0.292065	0.151783	0.0281354
	4.44854	0.362954	0.140358	0.0156515
	4.47922	0.457168	0.126252	0.00906957
	4.5099	0.551181	0.111278	0.00749724
	4.54058	0.628248	0.0975857	0.00924185
	4.57126	0.677438	0.0872931	0.0124565
	4.60194	0.692775	0.081666	0.015748
	4.63262	0.673012	0.0802501	0.0181564
	4.6633	0.621583	0.0810654	0.0193479
	4.69398	0.546669	0.0818163	0.0197959
	4.72466	0.461582	0.0808436	0.020651
	4.75534	0.385471	0.0773744	0.0228843
	4.78602	0.341276	0.0714178	0.0262451
	4.8167	0.342023	0.063579	0.0294663
	4.84738	0.375653	0.0548657	0.031195
	4.87806	0.418046	0.0464706	0.0305905
	4.90874	0.451486	0.0394641	0.0277141
	4.93942	0.467527	0.0343662	0.0241624
	4.9701	0.464465	0.0308289	0.0237783
	5.00078	0.44531	0.0278897	0.0297351
	5.03146	0.416528	0.0246923	0.0401358
	5.06214	0.386963	0.0210858	0.0515828
	5.09282	0.366076	0.0179744	0.0616722
	5.1235	0.360804	0.0172559	0.0688281
	5.15418	0.372346	0.0199966	0.0720978
	5.18486	0.396256	0.024847	0.0710985
	5.21553	0.425937	0.0299018	0.0659857
	5.24621	0.455794	0.0338889	0.0573912
	5.27689	0.48228	0.0360907	0.0463236
	5.30757	0.50363	0.036185	0.0340573
	5.33825	0.51921	0.0341614	0.0221057
	5.36893	0.528882	0.0302605	0.0127441
	5.39961	0.53255	0.0249113	0.0106354
	5.43029	0.529909	0.0186592	0.0151618
	5.46097	0.520407	0.0120942	0.0204077
	5.49165	0.503373	0.00581099	0.0250194
	5.52233	0.478235	0.00152682	0.0293676
	5.55301	0.444766	0.00517567	0.0339991
	5.58369	0.403306	0.00884093	0.0390864
	5.61437	0.354932	0.0115608	0.0443261
	5.64505	0.30161	0.0134334	0.0491327
	5.67573	0.24639	0.0146281	0.0528894
	5.70641	0.193842	0.0152786	0.0551183
	5.73709	0.150945	0.015442	0.0555621
	5.76777	0.127197	0.0151231	0.054203
	5.79845	0.127833	0.0143566	0.0512441
	5.82913	0.144896	0.013315	0.0470683
	5.85981	0.16609	0.0123974	0.0421843
	5.89049	0.184027	0.0121761	0.0371611
	5.92117	0.195747	0.0130232	0.0325426
	5.95185	0.20078	0.0147226	0.0287302
	5.98253	0.200017	0.0166524	0.0258518
	6.0132	0.195	0.0181826	0.0237063
	6.04388	0.187353	0.0188461	0.0218726
	6.07456	0.178317	0.0183622	0.0199268
	6.10524	0.168477	0.0166273	0.0176202
	6.13592	0.157797	0.0136956	0.0149665
	6.1666	0.145951	0.00975275	0.0122904
	6.19728	0.132756	0.00507955	0.0102705
	6.22796	0.118545	0.000152703	0.00972157
	6.25864	0.104303	0.00512317	0.0107212
	6.28932	0.0915135	0.0099858	0.0124123
	6.32	0.081596	0.0143261	0.0139457
	6.35068	0.0750099	0.0179545	0.0148567
	6.38136	0.0706764	0.0207563	0.0149849
	6.41204	0.066483	0.0226838	0.0143812
	6.44272	0.0604048	0.0237424	0.0132448
	6.4734	0.0512357	0.0239746	0.0118591
	6.50408	0.0387344	0.023448	0.0105066
	6.53476	0.023513	0.0222495	0.00936474
	6.56544	0.00769328	0.0204882	0.00844037
	6.59612	0.0134029	0.0183073	0.00763312
	6.6268	0.0301296	0.0159084	0.00692655
	6.65748	0.0458005	0.0135943	0.00658025
	6.68816	0.0595316	0.0118163	0.00706913
	6.71884	0.0711999	0.0111127	0.00856935
	6.74952	0.0811024	0.0117443	0.0107305
	6.7802	0.089754	0.0133951	0.0130515
	6.81087	0.0976693	0.0154781	0.0151159
	6.84155	0.105206	0.0174959	0.0166246
	6.87223	0.112531	0.0191038	0.017393
	6.90291	0.119697	0.0200735	0.017348
	6.93359	0.12673	0.0202646	0.0165208
	6.96427	0.133653	0.0196102	0.0150308
	6.99495	0.140396	0.0181077	0.0130602
	7.02563	0.146662	0.0158079	0.0108213
	7.05631	0.151827	0.0128028	0.0085213
	7.08699	0.154968	0.00922607	0.006331
	7.11767	0.155006	0.0053559	0.00437192
	7.14835	0.150926	0.00298639	0.0027687
	7.17903	0.142001	0.00625025	0.00192878
	7.20971	0.127977	0.0114451	0.00247733
	7.24039	0.109224	0.0171437	0.00380246
	7.27107	0.0869231	0.0230628	0.00529225
	7.30175	0.0636028	0.0289977	0.00670398
	7.33243	0.0451949	0.0347324	0.00786828
	7.36311	0.0433758	0.040044	0.00863865
	7.39379	0.0592636	0.0447257	0.00890708
	7.42447	0.0808391	0.0486143	0.0086421
	7.45515	0.101602	0.05161	0.00796143
	7.48583	0.119117	0.0536846	0.00727979
	7.51651	0.13244	0.0548738	0.00744163
	7.54719	0.141363	0.055254	0.00919794
	7.57787	0.146141	0.0549119	0.0123925
	7.60854	0.147327	0.0539139	0.0164327
	7.63922	0.145637	0.0522886	0.0208066
	7.6699	0.141837	0.0500278	0.0251044
	7.70058	0.136651	0.047106	0.0289729
	7.73126	0.130705	0.0435102	0.0321033
	7.76194	0.124492	0.0392696	0.0342398
	7.79262	0.118374	0.0344772	0.0351956
	7.8233	0.112591	0.0293018	0.0348704
	7.85398	0.107304	0.023999	0.0332661
	7.88466	0.102619	0.0189415	0.0304992
	7.91534	0.0986129	0.014708	0.0268148
	7.94602	0.0953277	0.0121881	0.0226069
	7.9767	0.0927296	0.0121465	0.0184606
	8.00738	0.0961244	0.0106082	0.00225554
	8.03806	0.11943	0.0117417	0.00133691
	8.06874	0.148488	0.0132154	0.000244729
	8.09942	0.176703	0.0143313	0.000932328
	8.1301	0.20135	0.0146361	0.00207448
	8.16078	0.2213	0.0139403	0.00307813
	8.19146	0.236179	0.012292	0.00385538
	8.22214	0.246073	0.00997248	0.00435214
	8.25282	0.251427	0.00757436	0.0045574
	8.2835	0.252996	0.00620806	0.0045071
	8.31418	0.251829	0.00690192	0.0042815
	8.34486	0.249216	0.00893311	0.0039924
	8.37554	0.246598	0.0111243	0.00375259
	8.40621	0.245365	0.0129037	0.00362651
	8.43689	0.246559	0.0140531	0.00359416
	8.46757	0.250535	0.0145146	0.00357165
	8.49825	0.256765	0.014311	0.00346856
	8.52893	0.263879	0.0135096	0.00322952
	8.55961	0.269943	0.0122145	0.00284829
	8.59029	0.272837	0.0105875	0.00237023
	8.62097	0.27061	0.00889973	0.00189937
	8.65165	0.261787	0.00759842	0.0016073
	8.68233	0.245628	0.00722581	0.00164377
	8.71301	0.222407	0.00792505	0.00193743
	8.74369	0.193838	0.00921138	0.00229977
	8.77437	0.16392	0.0104915	0.00261071
	8.80505	0.140433	0.0113716	0.0028236
	8.83573	0.134799	0.0116468	0.0029346
	8.86641	0.153312	0.0112517	0.00296261
	8.89709	0.18968	0.0102243	0.00293433
	8.92777	0.234	0.00867532	0.00287185
	8.95845	0.279403	0.00675964	0.00278484
	8.98913	0.32174	0.00466317	0.00267081
	9.01981	0.358434	0.00269514	0.00252276
	9.05049	0.387852	0.002014	0.00234026
	9.08117	0.408985	0.00352757	0.00213834
	9.11185	0.421264	0.00562203	0.0019502
	9.14253	0.424451	0.00770699	0.00181811
	9.17321	0.418603	0.00958626	0.00176887
	9.20388	0.404102	0.0111082	0.00178895
	9.23456	0.381763	0.0121368	0.00182925
	9.26524	0.35302	0.0125692	0.00183427
	9.29592	0.320179	0.0123582	0.00176465
	9.3266	0.286735	0.0115286	0.00160418
	9.35728	0.257572	0.0101812	0.00135834
	9.38796	0.238497	0.00848645	0.00104968
	9.41864	0.234152	0.00667059	0.000711827
	9.44932	0.244999	0.00500287	0.000383561
	9.48	0.266956	0.00378217	0.000114507
	9.51068	0.294381	0.00324077	0.000155603
	9.54136	0.322764	0.00329394	0.000288758
	9.57204	0.349553	0.00361568	0.000353976
	9.60272	0.373968	0.00400245	0.000367431
	9.6334	0.396513	0.00439896	0.000366136
	9.66408	0.418379	0.00477201	0.000388717
	9.69476	0.440825	0.005048	0.000447114
	9.72544	0.464671	0.00512608	0.000527183
	9.75612	0.49005	0.00492117	0.000617008
	9.7868	0.516481	0.00440168	0.000717825
	9.81748	0.543171	0.00361404	0.000834892
	9.84816	0.569371	0.00270858	0.000964077
	9.87884	0.594603	0.00200329	0.00108716
	9.90952	0.618686	0.00193756	0.00117785
	9.9402	0.641565	0.00240561	0.00121209
	9.97088	0.663032	0.00289792	0.00117795
