# Supplementary material for: Location-selective immobilisation of single-atom catalysts on the surface or within the interior of ionic nanocrystals using coordination chemistry
Source: Nat Commun. 2023 Jul 15;14:4241. doi: 10.1038/s41467-023-40003-8 (PMC10349889; doi:10.1038/s41467-023-40003-8)
Supplement: Supplementary file 2 — Source Data [file 41467_2023_40003_MOESM2_ESM.zip › Source data/Figure3c UVΓÇôvis-DR.xlsx]

## Sheet: Sheet1
ファイル名:	377 CdSe-PtdmsoCl2.udss			ファイル名:	414 CdPtSe-amines large.udss			ファイル名:	343 CdSe.udss
サンプル:	PtSA/CdSe			サンプル:	PtSA@CdSe			サンプル:	CdSe
サンプルファイル名:	data			サンプルファイル名:	data			サンプルファイル名:	data
分析日時:	2021-08-09 18:26:57			分析日時:	2021-09-14 18:27:20			分析日時:	2021-07-07 17:34:19
オペレータ:	Kyoto UNIV			オペレータ:	Kyoto UNIV			オペレータ:	Kyoto UNIV
コメント:				コメント:				コメント:
光度計				光度計				光度計
光度計モデル:	UH5700形分光光度計(積分球)			光度計モデル:	UH5700形分光光度計(積分球)			光度計モデル:	UH5700形分光光度計(積分球)
シリアルNo.:	1901-005			シリアルNo.:	1901-005			シリアルNo.:	1901-005
Rom Ver.:	2J35300-04			Rom Ver.:	2J35300-04			Rom Ver.:	2J35300-04
装置条件				装置条件				装置条件
測定モード:	波長スキャン			測定モード:	波長スキャン			測定モード:	波長スキャン
データモード:	%R			データモード:	%R			データモード:	%R
開始波長(nm):	800			開始波長(nm):	800			開始波長(nm):	800
終了波長(nm):	300			終了波長(nm):	300			終了波長(nm):	300
サンプリング間隔(nm):	自動			サンプリング間隔(nm):	自動			サンプリング間隔(nm):	自動
測定回数:	1			測定回数:	1			測定回数:	1
ベースライン設定:	ユーザー(Ch1)			ベースライン設定:	ユーザー(Ch1)			ベースライン設定:	ユーザー(Ch1)
高分解能測定:	標準			高分解能測定:	標準			高分解能測定:	標準
スキャンスピード(nm/min):	600			スキャンスピード(nm/min):	600			スキャンスピード(nm/min):	600
スリット幅(nm):	1			スリット幅(nm):	1			スリット幅(nm):	1
近赤外スキャンスピード(nm/min):	600			近赤外スキャンスピード(nm/min):	600			近赤外スキャンスピード(nm/min):	600
近赤外スリットモード:	自動制御			近赤外スリットモード:	自動制御			近赤外スリットモード:	自動制御
PbS感度:	1			PbS感度:	1			PbS感度:	1
光源切換:	自動切換			光源切換:	自動切換			光源切換:	自動切換
切換波長(nm):	340			切換波長(nm):	340			切換波長(nm):	340
D2ランプ:	On			D2ランプ:	On			D2ランプ:	On
WIランプ:	On			WIランプ:	On			WIランプ:	On
検知器切換波長(nm):	850			検知器切換波長(nm):	850			検知器切換波長(nm):	850
検知器切換補正:	補正なし			検知器切換補正:	補正なし			検知器切換補正:	補正なし
検知器ゼロ補正スキャン:	補正なし			検知器ゼロ補正スキャン:	補正なし			検知器ゼロ補正スキャン:	補正なし
初期待ち時間(s):	0			初期待ち時間(s):	0			初期待ち時間(s):	0
測定前オートゼロ:	Off			測定前オートゼロ:	Off			測定前オートゼロ:	Off
ホトマル電圧モード:	自動制御			ホトマル電圧モード:	自動制御			ホトマル電圧モード:	自動制御
データリスト				データリスト				データリスト
nm	%R	K/S	Peak-normalized	nm	%R	K/S	Peak-normalized	nm	%R	K/S	Peak-normalized
800	94.235	1.76342e-07	0.00559806	800	95.519	1.05107e-07	0.000995414	800	96.877	5.03377e-08	0.000140349
799	94.289	1.72955e-07	0.00549053	799	95.628	9.99414e-08	0.000946496	799	96.893	4.9815e-08	0.000138891
798	94.316	1.71275e-07	0.00543718	798	95.771	9.33709e-08	0.00088427	798	96.976	4.71487e-08	0.000131457
797	94.449	1.63123e-07	0.00517841	797	95.81	9.16194e-08	0.000867682	797	97.111	4.29731e-08	0.000119815
796	94.481	1.61193e-07	0.00511714	796	95.839	9.03282e-08	0.000855454	796	97.262	3.85384e-08	0.000107451
795	94.581	1.5524e-07	0.00492817	795	95.945	8.56898e-08	0.000811527	795	97.371	3.54913e-08	9.89547e-05
794	94.668	1.50158e-07	0.00476681	794	96.016	8.26542e-08	0.000782778	794	97.343	3.62617e-08	0.000101103
793	94.704	1.4808e-07	0.00470088	793	95.969	8.46573e-08	0.000801748	793	97.45	3.33633e-08	9.30215e-05
792	94.787	1.4335e-07	0.0045507	792	95.907	8.7338e-08	0.000827135	792	97.504	3.19475e-08	8.90741e-05
791	94.706	1.47965e-07	0.00469723	791	95.769	9.34611e-08	0.000885125	791	97.498	3.21032e-08	8.95084e-05
790	94.749	1.45505e-07	0.00461913	790	95.683	9.73866e-08	0.000922301	790	97.394	3.48648e-08	9.72079e-05
789	94.706	1.47965e-07	0.00469723	789	95.754	9.41398e-08	0.000891552	789	97.371	3.54913e-08	9.89547e-05
788	94.721	1.47105e-07	0.00466991	788	95.729	9.52765e-08	0.000902317	788	97.362	3.5738e-08	9.96426e-05
787	94.662	1.50505e-07	0.00477785	787	95.697	9.67418e-08	0.000916195	787	97.356	3.5903e-08	0.000100103
786	94.504	1.59813e-07	0.00507334	786	95.751	9.42758e-08	0.00089284	786	97.341	3.63171e-08	0.000101257
785	94.383	1.67142e-07	0.00530599	785	95.88	8.8519e-08	0.00083832	785	97.473	3.27564e-08	9.13295e-05
784	94.304	1.7202e-07	0.00546086	784	95.876	8.86946e-08	0.000839984	784	97.365	3.56557e-08	9.9413e-05
783	94.237	1.76216e-07	0.00559406	783	96.046	8.13887e-08	0.000770792	783	97.35	3.60683e-08	0.000100564
782	94.178	1.79955e-07	0.00571276	782	96.037	8.17673e-08	0.000774378	782	97.359	3.58204e-08	9.98724e-05
781	94.095	1.85286e-07	0.00588199	781	96.053	8.10949e-08	0.00076801	781	97.34	3.63448e-08	0.000101334
780	94.197	1.78747e-07	0.00567439	780	96.117	7.8434e-08	0.00074281	780	97.1	4.33059e-08	0.000120743
779	94.291	1.7283e-07	0.00548657	779	96.091	7.95094e-08	0.000752995	779	97.042	4.50824e-08	0.000125696
778	94.211	1.77859e-07	0.0056462	778	96.014	8.2739e-08	0.00078358	778	97.224	3.9631e-08	0.000110497
777	94.209	1.77986e-07	0.00565023	777	95.969	8.46573e-08	0.000801748	777	97.301	3.74333e-08	0.000104369
776	94.247	1.75587e-07	0.00557407	776	95.972	8.45287e-08	0.00080053	776	97.248	3.89391e-08	0.000108568
775	94.321	1.70964e-07	0.00542733	775	95.911	8.71637e-08	0.000825485	775	97.18	4.09158e-08	0.000114079
774	94.344	1.69541e-07	0.00538215	774	95.867	8.90906e-08	0.000843733	774	97.075	4.40671e-08	0.000122865
773	94.386	1.66958e-07	0.00530015	773	95.793	9.23807e-08	0.000874892	773	97.013	4.59844e-08	0.000128211
772	94.424	1.64639e-07	0.00522654	772	95.762	9.37775e-08	0.000888121	772	96.803	5.27918e-08	0.000147191
771	94.352	1.69047e-07	0.00536648	771	95.745	9.45481e-08	0.000895419	771	96.668	5.74245e-08	0.000160108
770	94.233	1.76468e-07	0.00560206	770	95.782	9.28751e-08	0.000879575	770	96.647	5.81633e-08	0.000162167
769	94.311	1.71585e-07	0.00544704	769	95.737	9.49119e-08	0.000898865	769	96.578	6.0625e-08	0.000169031
768	94.276	1.73767e-07	0.00551632	768	95.77	9.3416e-08	0.000884697	768	96.685	5.683e-08	0.00015845
767	94.336	1.70035e-07	0.00539784	767	95.898	8.77307e-08	0.000830855	767	96.571	6.08777e-08	0.000169736
766	94.322	1.70902e-07	0.00542536	766	95.966	8.4786e-08	0.000802967	766	96.5	6.34715e-08	0.000176968
765	94.33	1.70407e-07	0.00540963	765	95.867	8.90906e-08	0.000843733	765	96.737	5.50315e-08	0.000153436
764	94.406	1.65735e-07	0.00526134	764	95.764	9.36871e-08	0.000887264	764	96.765	5.40755e-08	0.00015077
763	94.286	1.73142e-07	0.00549648	763	95.633	9.97077e-08	0.000944283	763	96.931	4.85849e-08	0.000135462
762	94.248	1.75524e-07	0.00557207	762	95.57	1.02673e-07	0.000972365	762	97.029	4.54856e-08	0.00012682
761	94.203	1.78366e-07	0.0056623	761	95.737	9.49119e-08	0.000898865	761	97.111	4.29731e-08	0.000119815
760	94.225	1.76973e-07	0.00561809	760	95.683	9.73866e-08	0.000922301	760	97.203	4.02416e-08	0.000112199
759	94.215	1.77606e-07	0.00563816	759	95.624	1.00129e-07	0.000948268	759	97.284	3.7913e-08	0.000105707
758	94.176	1.80083e-07	0.00571681	758	95.575	1.02436e-07	0.00097012	758	97.381	3.52182e-08	9.81932e-05
757	94.22	1.77289e-07	0.00562812	757	95.568	1.02768e-07	0.000973263	757	97.553	3.069e-08	8.55682e-05
756	94.344	1.69541e-07	0.00538215	756	95.572	1.02578e-07	0.000971467	756	97.717	2.66693e-08	7.43578e-05
755	94.319	1.71088e-07	0.00543127	755	95.543	1.03958e-07	0.000984532	755	97.769	2.54547e-08	7.09713e-05
754	94.303	1.72083e-07	0.00546283	754	95.389	1.11445e-07	0.00105544	754	97.752	2.58486e-08	7.20696e-05
753	94.282	1.73392e-07	0.00550441	753	95.194	1.21319e-07	0.00114895	753	97.712	2.67876e-08	7.46877e-05
752	94.238	1.76153e-07	0.00559206	752	95.101	1.26183e-07	0.00119501	752	97.581	2.99831e-08	8.35971e-05
751	94.184	1.79573e-07	0.00570063	751	94.97	1.33205e-07	0.00126152	751	97.485	3.2442e-08	9.0453e-05
750	94.074	1.86648e-07	0.00592522	750	94.796	1.42842e-07	0.00135278	750	97.416	3.42708e-08	9.5552e-05
749	93.975	1.9314e-07	0.0061313	749	94.862	1.39144e-07	0.00131777	749	97.351	3.60407e-08	0.000100487
748	93.912	1.97332e-07	0.0062644	748	94.799	1.42672e-07	0.00135118	748	97.237	3.92555e-08	0.00010945
747	93.957	1.94333e-07	0.00616918	747	94.828	1.41043e-07	0.00133575	747	97.084	4.37923e-08	0.000122099
746	93.951	1.94731e-07	0.00618183	746	94.77	1.44312e-07	0.00136671	746	96.805	5.27247e-08	0.000147004
745	94.054	1.8795e-07	0.00596655	745	94.659	1.50679e-07	0.00142701	745	96.632	5.86939e-08	0.000163647
744	94.091	1.85545e-07	0.00589021	744	94.528	1.58381e-07	0.00149994	744	96.444	6.55569e-08	0.000182782
743	93.966	1.93736e-07	0.00615022	743	94.535	1.57964e-07	0.001496	743	96.441	6.56696e-08	0.000183096
742	93.88	1.9948e-07	0.00633258	742	94.588	1.54828e-07	0.0014663	742	96.403	6.71058e-08	0.000187101
741	93.966	1.93736e-07	0.00615022	741	94.657	1.50795e-07	0.00142811	741	96.417	6.65748e-08	0.00018562
740	93.951	1.94731e-07	0.00618183	740	94.702	1.48195e-07	0.00140349	740	96.464	6.48081e-08	0.000180694
739	94.054	1.8795e-07	0.00596655	739	94.745	1.45733e-07	0.00138017	739	96.324	7.01433e-08	0.00019557
738	94.083	1.86064e-07	0.00590667	738	94.807	1.42222e-07	0.00134691	738	96.439	6.57448e-08	0.000183306
737	94.122	1.83543e-07	0.00582665	737	94.783	1.43576e-07	0.00135974	737	96.646	5.81986e-08	0.000162266
736	94.156	1.8136e-07	0.00575736	736	94.769	1.44369e-07	0.00136725	736	96.762	5.41775e-08	0.000151055
735	94.157	1.81296e-07	0.00575533	735	94.811	1.41997e-07	0.00134478	735	96.978	4.70853e-08	0.000131281
734	94.088	1.8574e-07	0.00589638	734	94.834	1.40707e-07	0.00133256	734	97.028	4.55167e-08	0.000126907
733	94.087	1.85804e-07	0.00589844	733	94.832	1.40819e-07	0.00133362	733	97.107	4.3094e-08	0.000120152
732	93.968	1.93603e-07	0.00614602	732	94.833	1.40763e-07	0.00133309	732	97.195	4.04755e-08	0.000112851
731	93.973	1.93272e-07	0.00613551	731	94.843	1.40204e-07	0.0013278	731	97.252	3.88244e-08	0.000108248
730	93.968	1.93603e-07	0.00614602	730	94.787	1.4335e-07	0.00135759	730	97.304	3.7349e-08	0.000104134
729	93.9	1.98136e-07	0.00628992	729	94.807	1.42222e-07	0.00134691	729	97.244	3.9054e-08	0.000108888
728	93.996	1.91753e-07	0.00608728	728	94.851	1.39757e-07	0.00132357	728	97.243	3.90828e-08	0.000108968
727	93.944	1.95197e-07	0.0061966	727	94.904	1.36818e-07	0.00129574	727	97.174	4.10927e-08	0.000114572
726	93.957	1.94333e-07	0.00616918	726	94.928	1.35498e-07	0.00128324	726	97.103	4.3215e-08	0.000120489
725	93.947	1.94997e-07	0.00619027	725	94.959	1.33803e-07	0.00126719	725	97.145	4.19529e-08	0.000116971
724	93.875	1.99817e-07	0.00634327	724	94.903	1.36873e-07	0.00129626	724	97.138	4.21619e-08	0.000117553
723	93.948	1.94931e-07	0.00618816	723	94.807	1.42222e-07	0.00134691	723	97.09	4.36095e-08	0.00012159
722	93.873	1.99952e-07	0.00634755	722	94.824	1.41267e-07	0.00133787	722	97.047	4.49278e-08	0.000125265
721	93.811	2.04154e-07	0.00648094	721	94.912	1.36378e-07	0.00129157	721	97.084	4.37923e-08	0.000122099
720	93.644	2.15704e-07	0.00684761	720	94.958	1.33858e-07	0.0012677	720	97.107	4.3094e-08	0.000120152
719	93.655	2.14933e-07	0.00682313	719	95	1.31579e-07	0.00124612	719	97.135	4.22516e-08	0.000117804
718	93.58	2.2022e-07	0.00699098	718	95.017	1.30662e-07	0.00123744	718	97.126	4.25214e-08	0.000118556
717	93.563	2.21428e-07	0.00702933	717	94.896	1.3726e-07	0.00129992	717	97.152	4.17444e-08	0.000116389
716	93.525	2.24141e-07	0.00711546	716	94.71	1.47736e-07	0.00139913	716	97.129	4.24314e-08	0.000118305
715	93.429	2.31074e-07	0.00733554	715	94.664	1.50389e-07	0.00142426	715	97.142	4.20424e-08	0.00011722
714	93.409	2.32533e-07	0.00738185	714	94.632	1.5225e-07	0.00144188	714	97.056	4.46502e-08	0.000124491
713	93.37	2.35391e-07	0.00747258	713	94.591	1.54652e-07	0.00146463	713	97.043	4.50514e-08	0.00012561
712	93.339	2.37676e-07	0.00754513	712	94.473	1.61674e-07	0.00153114	712	96.848	5.12923e-08	0.00014301
711	93.424	2.31438e-07	0.0073471	711	94.436	1.6391e-07	0.00155232	711	96.707	5.60655e-08	0.000156319
710	93.413	2.32241e-07	0.00737257	710	94.423	1.647e-07	0.00155979	710	96.673	5.72493e-08	0.000159619
709	93.369	2.35464e-07	0.00747492	709	94.415	1.65187e-07	0.0015644	709	96.598	5.9906e-08	0.000167026
708	93.328	2.3849e-07	0.00757096	708	94.456	1.627e-07	0.00154085	708	96.564	6.11309e-08	0.000170442
707	93.376	2.3495e-07	0.00745859	707	94.546	1.5731e-07	0.00148981	707	96.456	6.51071e-08	0.000181528
706	93.393	2.33703e-07	0.007419	706	94.63	1.52367e-07	0.00144299	706	96.387	6.77154e-08	0.0001888
705	93.41	2.3246e-07	0.00737953	705	94.599	1.54181e-07	0.00146018	705	96.46	6.49575e-08	0.000181111
704	93.439	2.30347e-07	0.00731245	704	94.799	1.42672e-07	0.00135118	704	96.543	6.18939e-08	0.000172569
703	93.512	2.25073e-07	0.00714505	703	94.947	1.34458e-07	0.00127339	703	96.654	5.79165e-08	0.000161479
702	93.499	2.26008e-07	0.00717471	702	94.911	1.36433e-07	0.00129209	702	96.752	5.45183e-08	0.000152005
701	93.48	2.27377e-07	0.00721818	701	94.879	1.382e-07	0.00130883	701	96.773	5.38039e-08	0.000150013
700	93.54	2.23068e-07	0.00708139	700	94.795	1.42898e-07	0.00135332	700	96.807	5.26576e-08	0.000146817
699	93.53	2.23783e-07	0.00710409	699	94.725	1.46876e-07	0.00139099	699	96.798	5.29598e-08	0.000147659
698	93.543	2.22854e-07	0.00707459	698	94.628	1.52483e-07	0.00144409	698	96.782	5.34992e-08	0.000149163
697	93.568	2.21073e-07	0.00701804	697	94.516	1.59096e-07	0.00150672	697	96.844	5.14246e-08	0.000143379
696	93.556	2.21927e-07	0.00704515	696	94.276	1.73767e-07	0.00164567	696	96.842	5.14909e-08	0.000143564
695	93.549	2.22426e-07	0.007061	695	94.065	1.87233e-07	0.0017732	695	96.737	5.50315e-08	0.000153436
694	93.47	2.28099e-07	0.00724111	694	94.021	1.90109e-07	0.00180043	694	96.656	5.78461e-08	0.000161283
693	93.431	2.30928e-07	0.00733092	693	93.891	1.9874e-07	0.00188217	693	96.584	6.04088e-08	0.000168428
692	93.384	2.34363e-07	0.00743994	692	93.864	2.00559e-07	0.00189939	692	96.5	6.34715e-08	0.000176968
691	93.332	2.38194e-07	0.00756156	691	93.759	2.07714e-07	0.00196716	691	96.46	6.49575e-08	0.000181111
690	93.3	2.40568e-07	0.00763693	690	93.712	2.1096e-07	0.0019979	690	96.423	6.63479e-08	0.000184987
689	93.209	2.47389e-07	0.00785345	689	93.624	2.1711e-07	0.00205614	689	96.315	7.04938e-08	0.000196547
688	93.16	2.51103e-07	0.00797139	688	93.632	2.16547e-07	0.00205081	688	96.304	7.09234e-08	0.000197745
687	93.102	2.55539e-07	0.0081122	687	93.55	2.22354e-07	0.00210581	687	96.307	7.08061e-08	0.000197417
686	93.099	2.5577e-07	0.00811952	686	93.521	2.24428e-07	0.00212545	686	96.217	7.43688e-08	0.000207351
685	93.022	2.61726e-07	0.00830859	685	93.503	2.2572e-07	0.00213768	685	96.252	7.29725e-08	0.000203458
684	93.007	2.62894e-07	0.00834569	684	93.469	2.28172e-07	0.0021609	684	96.214	7.44891e-08	0.000207686
683	93.024	2.6157e-07	0.00830365	683	93.507	2.25433e-07	0.00213496	683	96.168	7.63467e-08	0.000212865
682	93.014	2.62349e-07	0.00832837	682	93.489	2.26728e-07	0.00214723	682	96.202	7.49714e-08	0.000209031
681	92.996	2.63753e-07	0.00837296	681	93.429	2.31074e-07	0.00218839	681	96.167	7.63874e-08	0.000212979
680	92.944	2.67834e-07	0.0085025	680	93.374	2.35097e-07	0.00222649	680	96.211	7.46096e-08	0.000208022
679	92.944	2.67834e-07	0.0085025	679	93.298	2.40717e-07	0.00227971	679	96.203	7.49312e-08	0.000208919
678	92.935	2.68544e-07	0.00852503	678	93.225	2.46182e-07	0.00233147	678	96.211	7.46096e-08	0.000208022
677	92.943	2.67913e-07	0.00850501	677	93.136	2.52934e-07	0.00239541	677	96.195	7.52535e-08	0.000209817
676	92.965	2.66182e-07	0.00845006	676	93.158	2.51256e-07	0.00237952	676	96.326	7.00656e-08	0.000195353
675	92.925	2.69333e-07	0.0085501	675	93.182	2.49432e-07	0.00236225	675	96.427	6.61969e-08	0.000184566
674	92.771	2.81653e-07	0.00894119	674	93.095	2.56077e-07	0.00242518	674	96.436	6.58576e-08	0.00018362
673	92.712	2.86451e-07	0.00909352	673	93.074	2.57695e-07	0.00244051	673	96.426	6.62346e-08	0.000184671
672	92.674	2.89565e-07	0.00919236	672	93.038	2.60482e-07	0.0024669	672	96.404	6.70678e-08	0.000186995
671	92.665	2.90305e-07	0.00921585	671	92.926	2.69254e-07	0.00254998	671	96.365	6.85582e-08	0.00019115
670	92.612	2.94684e-07	0.00935487	670	92.868	2.73859e-07	0.00259358	670	96.375	6.81744e-08	0.00019008
669	92.648	2.91706e-07	0.00926032	669	92.889	2.72187e-07	0.00257775	669	96.359	6.8789e-08	0.000191794
668	92.566	2.98513e-07	0.00947643	668	92.856	2.74817e-07	0.00260265	668	96.377	6.80978e-08	0.000189866
667	92.503	3.03801e-07	0.00964429	667	92.843	2.75856e-07	0.0026125	667	96.354	6.89817e-08	0.000192331
666	92.414	3.11356e-07	0.00988414	666	92.915	2.70124e-07	0.00255822	666	96.373	6.82511e-08	0.000190294
665	92.365	3.15559e-07	0.0100176	665	92.897	2.71551e-07	0.00257173	665	96.392	6.75246e-08	0.000188268
664	92.326	3.18926e-07	0.0101244	664	92.888	2.72266e-07	0.0025785	664	96.403	6.71058e-08	0.000187101
663	92.274	3.23445e-07	0.0102679	663	92.897	2.71551e-07	0.00257173	663	96.381	6.79447e-08	0.00018944
662	92.232	3.2712e-07	0.0103846	662	92.85	2.75296e-07	0.0026072	662	96.306	7.08452e-08	0.000197526
661	92.204	3.29582e-07	0.0104627	661	92.83	2.76898e-07	0.00262237	661	96.224	7.40885e-08	0.000206569
660	92.17	3.32586e-07	0.0105581	660	92.835	2.76497e-07	0.00261857	660	96.218	7.43287e-08	0.000207239
659	92.193	3.30552e-07	0.0104935	659	92.735	2.84576e-07	0.00269508	659	96.168	7.63467e-08	0.000212865
658	92.266	3.24143e-07	0.0102901	658	92.659	2.90799e-07	0.00275401	658	96.098	7.92192e-08	0.000220874
657	92.25	3.25542e-07	0.0103345	657	92.583	2.97095e-07	0.00281364	657	96.129	7.79403e-08	0.000217309
656	92.321	3.19359e-07	0.0101382	656	92.545	3.0027e-07	0.00284371	656	96.026	8.22312e-08	0.000229272
655	92.334	3.18234e-07	0.0101025	655	92.49	3.04898e-07	0.00288754	655	95.992	8.3674e-08	0.000233295
654	92.369	3.15215e-07	0.0100066	654	92.469	3.06676e-07	0.00290437	654	95.994	8.35887e-08	0.000233057
653	92.4	3.12554e-07	0.00992216	653	92.323	3.19186e-07	0.00302285	653	95.98	8.41863e-08	0.000234723
652	92.383	3.14012e-07	0.00996843	652	92.223	3.2791e-07	0.00310548	652	95.962	8.49578e-08	0.000236874
651	92.325	3.19012e-07	0.0101272	651	92.109	3.38012e-07	0.00320115	651	95.973	8.44859e-08	0.000235559
650	92.287	3.22312e-07	0.0102319	650	91.994	3.48371e-07	0.00329925	650	96.043	8.15148e-08	0.000227275
649	92.231	3.27208e-07	0.0103873	649	91.933	3.53934e-07	0.00335194	649	96.075	8.0175e-08	0.000223539
648	92.206	3.29406e-07	0.0104571	648	91.837	3.62787e-07	0.00343578	648	96.269	7.22993e-08	0.000201581
647	92.144	3.34893e-07	0.0106313	647	91.825	3.63902e-07	0.00344634	647	96.296	7.12367e-08	0.000198618
646	91.971	3.50463e-07	0.0111256	646	91.817	3.64646e-07	0.00345339	646	96.32	7.0299e-08	0.000196004
645	91.885	3.58346e-07	0.0113758	645	91.839	3.62602e-07	0.00343402	645	96.313	7.05718e-08	0.000196764
644	91.835	3.62973e-07	0.0115227	644	91.845	3.62045e-07	0.00342875	644	96.247	7.31712e-08	0.000204012
643	91.77	3.69036e-07	0.0117152	643	91.776	3.68474e-07	0.00348964	643	96.167	7.63874e-08	0.000212979
642	91.74	3.71853e-07	0.0118046	642	91.785	3.67632e-07	0.00348166	642	96.105	7.89294e-08	0.000220066
641	91.762	3.69786e-07	0.011739	641	91.805	3.65765e-07	0.00346398	641	96.038	8.17252e-08	0.000227861
640	91.796	3.66604e-07	0.011638	640	91.748	3.71101e-07	0.00351451	640	95.998	8.34184e-08	0.000232582
639	91.808	3.65485e-07	0.0116025	639	91.712	3.74493e-07	0.00354664	639	96.004	8.31633e-08	0.000231871
638	91.833	3.63159e-07	0.0115286	638	91.688	3.76763e-07	0.00356814	638	95.964	8.48719e-08	0.000236635
637	91.837	3.62787e-07	0.0115168	637	91.624	3.82855e-07	0.00362583	637	95.972	8.45287e-08	0.000235678
636	91.836	3.6288e-07	0.0115198	636	91.529	3.91995e-07	0.00371239	636	95.919	8.68158e-08	0.000242055
635	91.779	3.68193e-07	0.0116885	635	91.505	3.94323e-07	0.00373444	635	95.864	8.92227e-08	0.000248766
634	91.67	3.78471e-07	0.0120147	634	91.373	4.0726e-07	0.00385696	634	95.822	9.10839e-08	0.000253955
633	91.613	3.83907e-07	0.0121873	633	91.285	4.16012e-07	0.00393984	633	95.865	8.91787e-08	0.000248643
632	91.519	3.92964e-07	0.0124748	632	91.171	4.275e-07	0.00404865	632	95.78	9.29651e-08	0.0002592
631	91.482	3.96561e-07	0.012589	631	91.098	4.34947e-07	0.00411917	631	95.761	9.38228e-08	0.000261591
630	91.418	4.02824e-07	0.0127878	630	91.021	4.42878e-07	0.00419428	630	95.771	9.33709e-08	0.000260331
629	91.343	4.10232e-07	0.013023	629	90.973	4.47862e-07	0.00424148	629	95.699	9.66499e-08	0.000269474
628	91.325	4.12021e-07	0.0130798	628	91.003	4.44744e-07	0.00421195	628	95.542	1.04005e-07	0.000289982
627	91.226	4.21936e-07	0.0133945	627	90.98	4.47133e-07	0.00423458	627	95.516	1.05251e-07	0.000293454
626	91.273	4.17213e-07	0.0132446	626	91.022	4.42775e-07	0.0041933	626	95.476	1.07182e-07	0.000298838
625	91.256	4.18918e-07	0.0132987	625	91.003	4.44744e-07	0.00421195	625	95.44	1.08935e-07	0.000303727
624	91.243	4.20224e-07	0.0133402	624	91.027	4.42257e-07	0.0041884	624	95.322	1.14788e-07	0.000320046
623	91.218	4.22743e-07	0.0134202	623	91.036	4.41327e-07	0.00417959	623	95.298	1.15998e-07	0.00032342
622	91.202	4.24359e-07	0.0134715	622	90.985	4.46613e-07	0.00422966	622	95.286	1.16606e-07	0.000325113
621	91.121	4.32593e-07	0.0137329	621	90.906	4.5487e-07	0.00430785	621	95.277	1.17063e-07	0.000326387
620	91.129	4.31776e-07	0.0137069	620	90.762	4.70134e-07	0.00445241	620	95.383	1.11743e-07	0.000311554
619	91.111	4.33616e-07	0.0137653	619	90.666	4.80464e-07	0.00455024	619	95.439	1.08984e-07	0.000303864
618	91.069	4.37925e-07	0.0139021	618	90.543	4.93881e-07	0.0046773	618	95.553	1.03481e-07	0.000288519
617	90.993	4.45782e-07	0.0141515	617	90.423	5.07166e-07	0.00480312	617	95.56	1.03148e-07	0.000287591
616	90.966	4.48592e-07	0.0142407	616	90.326	5.18047e-07	0.00490617	616	95.557	1.0329e-07	0.000287988
615	90.886	4.56974e-07	0.0145068	615	90.258	5.25752e-07	0.00497914	615	95.568	1.02768e-07	0.000286531
614	90.848	4.60985e-07	0.0146342	614	90.152	5.37887e-07	0.00509406	614	95.573	1.02531e-07	0.00028587
613	90.788	4.67358e-07	0.0148365	613	90.048	5.49942e-07	0.00520823	613	95.62	1.00316e-07	0.000279695
612	90.729	4.73671e-07	0.0150369	612	90.027	5.52394e-07	0.00523145	612	95.565	1.0291e-07	0.000286928
611	90.698	4.77007e-07	0.0151428	611	89.959	5.60376e-07	0.00530704	611	95.56	1.03148e-07	0.000287591
610	90.748	4.71633e-07	0.0149722	610	90.015	5.53798e-07	0.00524475	610	95.509	1.05587e-07	0.000294392
609	90.747	4.7174e-07	0.0149756	609	89.888	5.68778e-07	0.00538661	609	95.487	1.06649e-07	0.000297352
608	90.751	4.71312e-07	0.014962	608	89.85	5.73303e-07	0.00542947	608	95.302	1.15796e-07	0.000322856
607	90.652	4.81981e-07	0.0153007	607	89.751	5.85186e-07	0.00554201	607	95.208	1.20595e-07	0.000336237
606	90.629	4.84479e-07	0.01538	606	89.619	6.01241e-07	0.00569406	606	95.165	1.22825e-07	0.000342453
605	90.616	4.85894e-07	0.0154249	605	89.561	6.08372e-07	0.00576159	605	95.101	1.26183e-07	0.000351815
604	90.605	4.87092e-07	0.015463	604	89.481	6.18284e-07	0.00585547	604	95.019	1.30555e-07	0.000364005
603	90.55	4.93112e-07	0.015654	603	89.392	6.29417e-07	0.0059609	603	95.005	1.31309e-07	0.000366108
602	90.457	5.03382e-07	0.0159801	602	89.377	6.31304e-07	0.00597877	602	94.974	1.32987e-07	0.000370788
601	90.437	5.05606e-07	0.0160507	601	89.297	6.41422e-07	0.0060746	601	94.909	1.36543e-07	0.000380701
600	90.312	5.19628e-07	0.0164958	600	89.204	6.53298e-07	0.00618707	600	94.807	1.42222e-07	0.000396535
599	90.214	5.3077e-07	0.0168495	599	89.118	6.64388e-07	0.0062921	599	94.934	1.35169e-07	0.000376872
598	90.153	5.37771e-07	0.0170718	598	89.062	6.71666e-07	0.00636102	598	94.997	1.31741e-07	0.000367313
597	90.086	5.4552e-07	0.0173178	597	89.004	6.7925e-07	0.00643285	597	95.081	1.27242e-07	0.000354768
596	90.042	5.50642e-07	0.0174804	596	89.015	6.77808e-07	0.00641919	596	95.119	1.25233e-07	0.000349169
595	90.013	5.54032e-07	0.017588	595	89.08	6.69322e-07	0.00633882	595	95.141	1.24078e-07	0.000345948
594	89.87	5.70919e-07	0.018124	594	89.08	6.69322e-07	0.00633882	594	95.168	1.22668e-07	0.000342017
593	89.801	5.79167e-07	0.0183859	593	89.101	6.66593e-07	0.00631298	593	95.154	1.23398e-07	0.000344052
592	89.724	5.8845e-07	0.0186806	592	89.116	6.64648e-07	0.00629455	592	95.184	1.21837e-07	0.000339699
591	89.648	5.97693e-07	0.018974	591	89.046	6.73754e-07	0.00638079	591	95.111	1.25655e-07	0.000350344
590	89.577	6.064e-07	0.0192504	590	88.986	6.81614e-07	0.00645523	590	95.03	1.29964e-07	0.000362357
589	89.495	6.16543e-07	0.0195724	589	88.99	6.81088e-07	0.00645025	589	94.894	1.3737e-07	0.000383008
588	89.494	6.16667e-07	0.0195764	588	88.924	6.8979e-07	0.00653266	588	94.852	1.39701e-07	0.000389507
587	89.45	6.22149e-07	0.0197504	587	88.846	7.00154e-07	0.00663081	587	94.749	1.45505e-07	0.00040569
586	89.368	6.32438e-07	0.020077	586	88.71	7.18431e-07	0.00680391	586	94.728	1.46704e-07	0.000409032
585	89.284	6.43075e-07	0.0204147	585	88.596	7.33956e-07	0.00695094	585	94.749	1.45505e-07	0.00040569
584	89.218	6.51503e-07	0.0206822	584	88.522	7.44134e-07	0.00704733	584	94.651	1.51144e-07	0.00042141
583	89.226	6.50478e-07	0.0206497	583	88.355	7.67393e-07	0.0072676	583	94.675	1.49752e-07	0.000417531
582	89.241	6.48559e-07	0.0205888	582	88.28	7.7797e-07	0.00736777	582	94.706	1.47965e-07	0.000412549
581	89.257	6.46515e-07	0.0205239	581	88.073	8.07588e-07	0.00764827	581	94.764	1.44652e-07	0.000403312
580	89.234	6.49454e-07	0.0206172	580	87.976	8.21682e-07	0.00778175	580	94.715	1.47449e-07	0.000411108
579	89.24	6.48687e-07	0.0205928	579	87.759	8.53713e-07	0.0080851	579	94.769	1.44369e-07	0.00040252
578	89.367	6.32564e-07	0.020081	578	87.622	8.74295e-07	0.00828002	578	94.768	1.44425e-07	0.000402679
577	89.375	6.31556e-07	0.020049	577	87.581	8.80508e-07	0.00833886	577	94.646	1.51434e-07	0.000422221
576	89.403	6.28035e-07	0.0199372	576	87.524	8.89188e-07	0.00842106	576	94.57	1.55889e-07	0.000434641
575	89.391	6.29543e-07	0.0199851	575	87.429	9.03762e-07	0.00855909	575	94.461	1.62398e-07	0.000452788
574	89.303	6.4066e-07	0.020338	574	87.454	8.99914e-07	0.00852264	574	94.344	1.69541e-07	0.000472704
573	89.254	6.46898e-07	0.0205361	573	87.353	9.15519e-07	0.00867043	573	94.245	1.75712e-07	0.000489911
572	89.146	6.60766e-07	0.0209763	572	87.261	9.29866e-07	0.00880631	572	94.158	1.81232e-07	0.000505302
571	89.054	6.72709e-07	0.0213554	571	87.232	9.34415e-07	0.00884939	571	94.156	1.8136e-07	0.000505658
570	88.91	6.91644e-07	0.0219565	570	87.104	9.54645e-07	0.00904098	570	94.09	1.8561e-07	0.000517507
569	88.813	7.04564e-07	0.0223667	569	86.966	9.76733e-07	0.00925016	569	94.078	1.86388e-07	0.000519677
568	88.646	7.27124e-07	0.0230829	568	86.917	9.84646e-07	0.0093251	568	94.076	1.86518e-07	0.000520039
567	88.496	7.47729e-07	0.023737	567	86.813	1.00156e-06	0.00948529	567	94.105	1.8464e-07	0.000514801
566	88.349	7.68236e-07	0.024388	566	86.702	1.0198e-06	0.00965799	566	94.218	1.77416e-07	0.00049466
565	88.283	7.77545e-07	0.0246835	565	86.592	1.03805e-06	0.00983091	565	94.243	1.75838e-07	0.000490262
564	88.077	8.07009e-07	0.0256189	564	86.435	1.06444e-06	0.0100808	564	94.233	1.76468e-07	0.000492019
563	87.951	8.25337e-07	0.0262007	563	86.293	1.08863e-06	0.0103099	563	94.199	1.7862e-07	0.000498017
562	87.795	8.48351e-07	0.0269313	562	86.22	1.10119e-06	0.0104288	562	94.157	1.81296e-07	0.00050548
561	87.728	8.58346e-07	0.0272486	561	86.127	1.1173e-06	0.0105814	561	94.061	1.87494e-07	0.000522759
560	87.716	8.60143e-07	0.0273056	560	85.951	1.14818e-06	0.0108738	560	94.039	1.8893e-07	0.000526763
559	87.638	8.71877e-07	0.0276781	559	85.834	1.16897e-06	0.0110708	559	93.948	1.94931e-07	0.000543494
558	87.513	8.90869e-07	0.028281	558	85.743	1.1853e-06	0.0112254	558	93.908	1.976e-07	0.000550937
557	87.459	8.99145e-07	0.0285437	557	85.584	1.21413e-06	0.0114985	557	93.892	1.98673e-07	0.000553929
556	87.383	9.10868e-07	0.0289159	556	85.436	1.24134e-06	0.0117561	556	93.784	2.05998e-07	0.000574352
555	87.31	9.22209e-07	0.0292759	555	85.28	1.27039e-06	0.0120313	555	93.733	2.09506e-07	0.000584133
554	87.171	9.44025e-07	0.0299685	554	85.174	1.29036e-06	0.0122204	554	93.73	2.09714e-07	0.000584711
553	87.133	9.5004e-07	0.0301594	553	85.098	1.30479e-06	0.012357	553	93.738	2.09161e-07	0.00058317
552	87.057	9.62135e-07	0.0305434	552	85.007	1.32219e-06	0.0125218	552	93.765	2.07301e-07	0.000577986
551	87.043	9.64373e-07	0.0306144	551	84.924	1.33817e-06	0.0126732	551	93.826	2.03133e-07	0.000566363
550	87.049	9.63414e-07	0.030584	550	84.844	1.35369e-06	0.0128201	550	93.841	2.02115e-07	0.000563524
549	86.974	9.75445e-07	0.0309659	549	84.781	1.36598e-06	0.0129365	549	93.738	2.09161e-07	0.00058317
548	86.959	9.77861e-07	0.0310426	548	84.697	1.38247e-06	0.0130927	548	93.689	2.12558e-07	0.000592642
547	86.864	9.93245e-07	0.031531	547	84.605	1.40066e-06	0.013265	547	93.652	2.15143e-07	0.000599849
546	86.784	1.00631e-06	0.0319456	546	84.525	1.4166e-06	0.0134159	546	93.545	2.22711e-07	0.00062095
545	86.719	1.01699e-06	0.0322848	545	84.396	1.44251e-06	0.0136613	545	93.491	2.26584e-07	0.000631748
544	86.636	1.03073e-06	0.0327209	544	84.254	1.47136e-06	0.0139346	544	93.45	2.29548e-07	0.000640012
543	86.58	1.04006e-06	0.0330171	543	84.157	1.49126e-06	0.014123	543	93.33	2.38342e-07	0.000664531
542	86.47	1.05852e-06	0.0336032	542	84.021	1.51943e-06	0.0143898	542	93.261	2.43479e-07	0.000678853
541	86.356	1.07786e-06	0.034217	541	83.908	1.54307e-06	0.0146137	541	93.194	2.48523e-07	0.000692916
540	86.133	1.11626e-06	0.0354361	540	83.754	1.57564e-06	0.0149221	540	93.134	2.53087e-07	0.000705642
539	85.992	1.14094e-06	0.0362197	539	83.535	1.62265e-06	0.0153673	539	93.091	2.56385e-07	0.000714838
538	85.899	1.1574e-06	0.036742	538	83.369	1.65883e-06	0.01571	538	93.097	2.55923e-07	0.000713551
537	85.746	1.18476e-06	0.0376106	537	83.182	1.70016e-06	0.0161014	537	93.053	2.59319e-07	0.000723018
536	85.605	1.2103e-06	0.0384216	536	83.009	1.73893e-06	0.0164686	536	92.992	2.64066e-07	0.000736254
535	85.465	1.23598e-06	0.0392367	535	82.947	1.75296e-06	0.0166014	535	93.012	2.62505e-07	0.0007319
534	85.297	1.26721e-06	0.0402281	534	82.866	1.77138e-06	0.0167759	534	92.919	2.69808e-07	0.000752263
533	85.22	1.28167e-06	0.0406873	533	82.71	1.80718e-06	0.0171149	533	92.866	2.74018e-07	0.000764002
532	85.106	1.30326e-06	0.0413727	532	82.611	1.83013e-06	0.0173322	532	92.813	2.78264e-07	0.000775839
531	84.93	1.33701e-06	0.042444	531	82.52	1.85137e-06	0.0175334	531	92.795	2.79713e-07	0.000779881
530	84.819	1.35856e-06	0.0431279	530	82.436	1.87111e-06	0.0177204	530	92.74	2.84169e-07	0.000792302
529	84.699	1.38207e-06	0.0438745	529	82.26	1.91288e-06	0.018116	529	92.728	2.85146e-07	0.000795027
528	84.541	1.4134e-06	0.044869	528	82.108	1.94941e-06	0.0184619	528	92.659	2.90799e-07	0.000810789
527	84.416	1.43848e-06	0.0456651	527	81.901	1.99982e-06	0.0189393	527	92.599	2.95763e-07	0.00082463
526	84.242	1.47382e-06	0.0467869	526	81.717	2.04528e-06	0.0193698	526	92.558	2.99182e-07	0.000834162
525	84.17	1.48859e-06	0.0472558	525	81.547	2.08783e-06	0.0197729	525	92.476	3.06083e-07	0.000853401
524	84.037	1.5161e-06	0.0481293	524	81.394	2.12659e-06	0.0201399	524	92.37	3.15129e-07	0.000878624
523	83.909	1.54286e-06	0.0489789	523	81.226	2.16964e-06	0.0205476	523	92.285	3.22486e-07	0.000899136
522	83.795	1.56693e-06	0.0497429	522	81.022	2.22263e-06	0.0210495	522	92.21	3.29054e-07	0.000917449
521	83.651	1.59765e-06	0.050718	521	80.828	2.27375e-06	0.0215336	521	92.111	3.37833e-07	0.000941927
520	83.514	1.6272e-06	0.0516562	520	80.643	2.32316e-06	0.0220015	520	92.041	3.44117e-07	0.000959446
519	83.302	1.67357e-06	0.0531281	519	80.523	2.35556e-06	0.0223084	519	91.943	3.53019e-07	0.000984267
518	83.158	1.70551e-06	0.054142	518	80.344	2.4044e-06	0.0227709	518	91.783	3.67819e-07	0.00102553
517	82.959	1.75024e-06	0.055562	517	80.179	2.44997e-06	0.0232025	517	91.725	3.73266e-07	0.00104072
516	82.739	1.80049e-06	0.0571574	516	79.995	2.50141e-06	0.0236896	516	91.626	3.82664e-07	0.00106692
515	82.537	1.84739e-06	0.0586462	515	79.865	2.53815e-06	0.0240375	515	91.526	3.92286e-07	0.00109375
514	82.298	1.90382e-06	0.0604375	514	79.715	2.58095e-06	0.0244429	514	91.473	3.97438e-07	0.00110811
513	82.026	1.96928e-06	0.0625157	513	79.534	2.6332e-06	0.0249377	513	91.463	3.98414e-07	0.00111084
512	81.649	2.06224e-06	0.0654666	512	79.315	2.69728e-06	0.0255446	512	91.427	4.0194e-07	0.00112067
511	81.288	2.15369e-06	0.0683699	511	79.116	2.75634e-06	0.026104	511	91.369	4.07656e-07	0.0011366
510	80.914	2.251e-06	0.0714591	510	78.916	2.81651e-06	0.0266738	510	91.303	4.14213e-07	0.00115489
509	80.539	2.35122e-06	0.0746406	509	78.691	2.88517e-06	0.027324	509	91.233	4.21231e-07	0.00117445
508	80.16	2.45525e-06	0.0779429	508	78.484	2.94925e-06	0.0279309	508	91.15	4.29635e-07	0.00119788
507	79.757	2.56892e-06	0.0815515	507	78.284	3.01201e-06	0.0285253	507	91.053	4.39573e-07	0.00122559
506	79.389	2.67552e-06	0.0849354	506	78.005	3.10096e-06	0.0293676	506	90.892	4.56342e-07	0.00127235
505	78.969	2.80048e-06	0.0889026	505	77.703	3.19908e-06	0.0302969	505	90.677	4.79274e-07	0.00133628
504	78.483	2.94956e-06	0.0936352	504	77.437	3.28712e-06	0.0311307	504	90.523	4.96081e-07	0.00138314
503	78.002	3.10192e-06	0.0984718	503	77.135	3.38892e-06	0.0320948	503	90.449	5.04271e-07	0.00140598
502	77.481	3.27245e-06	0.103885	502	76.839	3.49062e-06	0.033058	502	90.318	5.1895e-07	0.00144691
501	76.877	3.47746e-06	0.110393	501	76.488	3.61373e-06	0.0342239	501	90.187	5.33863e-07	0.00148849
500	76.231	3.70561e-06	0.117636	500	76.164	3.72981e-06	0.0353232	500	90.108	5.42969e-07	0.00151387
499	75.507	3.97253e-06	0.12611	499	75.78	3.87047e-06	0.0366553	499	89.979	5.58022e-07	0.00155584
498	74.658	4.30106e-06	0.136539	498	75.428	4.00238e-06	0.0379046	498	89.891	5.68421e-07	0.00158484
497	73.714	4.68672e-06	0.148782	497	75.067	4.14066e-06	0.0392142	497	89.773	5.82533e-07	0.00162419
496	72.617	5.1629e-06	0.163898	496	74.705	4.28242e-06	0.0405567	496	89.666	5.95496e-07	0.00166033
495	71.384	5.73571e-06	0.182082	495	74.317	4.43786e-06	0.0420288	495	89.548	6.09976e-07	0.0017007
494	70.002	6.42753e-06	0.204045	494	73.825	4.64023e-06	0.0439454	494	89.484	6.17911e-07	0.00172282
493	68.535	7.22292e-06	0.229295	493	73.353	4.84004e-06	0.0458376	493	89.437	6.23774e-07	0.00173917
492	66.927	8.17176e-06	0.259416	492	72.855	5.05697e-06	0.0478921	492	89.366	6.3269e-07	0.00176403
491	65.154	9.31826e-06	0.295812	491	72.387	5.26668e-06	0.0498781	491	89.212	6.52272e-07	0.00181863
490	63.301	1.06382e-05	0.337714	490	71.855	5.51208e-06	0.0522022	490	89.064	6.71405e-07	0.00187197
489	61.367	1.21605e-05	0.386041	489	71.307	5.77284e-06	0.0546718	489	88.93	6.88996e-07	0.00192102
488	59.385	1.38888e-05	0.440907	488	70.719	6.06186e-06	0.0574089	488	88.725	7.16403e-07	0.00199743
487	57.426	1.57816e-05	0.500993	487	70.116	6.3684e-06	0.060312	487	88.525	7.4372e-07	0.0020736
486	55.528	1.78087e-05	0.565343	486	69.429	6.73052e-06	0.0637414	486	88.329	7.71051e-07	0.0021498
485	53.721	1.9934e-05	0.632812	485	68.683	7.13972e-06	0.0676168	485	88.132	7.99082e-07	0.00222795
484	52.006	2.21458e-05	0.703026	484	67.865	7.60818e-06	0.0720533	484	87.97	8.22558e-07	0.00229341
483	50.457	2.43228e-05	0.772137	483	66.991	8.13239e-06	0.0770179	483	87.722	8.59244e-07	0.0023957
482	49.132	2.63327e-05	0.835942	482	65.995	8.76082e-06	0.0829694	482	87.447	9.0099e-07	0.00251209
481	48.067	2.8055e-05	0.890617	481	64.914	9.48199e-06	0.0897993	481	87.211	9.37717e-07	0.00261449
480	47.208	2.95183e-05	0.937069	480	63.736	1.03166e-05	0.0977035	480	86.893	9.88534e-07	0.00275617
479	46.615	3.05691e-05	0.970429	479	62.397	1.13306e-05	0.107306	479	86.575	1.04089e-06	0.00290216
478	46.267	3.12019e-05	0.990517	478	60.926	1.25298e-05	0.118663	478	86.183	1.10758e-06	0.0030881
477	46.105	3.15006e-05	1	477	59.327	1.39422e-05	0.132039	477	85.7	1.19306e-06	0.00332641
476	46.137	3.14414e-05	0.99812	476	57.571	1.56348e-05	0.148069	476	85.292	1.26815e-06	0.00353577
475	46.336	3.10755e-05	0.986503	475	55.666	1.76544e-05	0.167197	475	84.951	1.33296e-06	0.00371648
474	46.671	3.04684e-05	0.967232	474	53.619	2.006e-05	0.189979	474	84.689	1.38404e-06	0.00385891
473	47.152	2.9616e-05	0.940174	473	51.42	2.29484e-05	0.217333	473	84.571	1.40742e-06	0.00392409
472	47.686	2.86956e-05	0.910953	472	49.141	2.63185e-05	0.24925	472	84.549	1.4118e-06	0.00393631
471	48.254	2.77454e-05	0.880788	471	46.74	3.03448e-05	0.28738	471	84.282	1.46565e-06	0.00408643
470	48.826	2.68175e-05	0.851331	470	44.297	3.5023e-05	0.331685	470	83.506	1.62894e-06	0.00454171
469	49.347	2.59968e-05	0.825279	469	41.819	4.04724e-05	0.383294	469	81.827	2.01803e-06	0.00562654
468	49.863	2.52063e-05	0.800183	468	39.41	4.65764e-05	0.441102	468	79.123	2.75425e-06	0.00767924
467	50.277	2.45876e-05	0.780542	467	37.06	5.34464e-05	0.506164	467	75.189	4.09359e-06	0.0114135
466	50.659	2.40286e-05	0.762799	466	34.775	6.1169e-05	0.579301	466	70.101	6.37616e-06	0.0177776
465	51.039	2.34838e-05	0.745503	465	32.688	6.93053e-05	0.656357	465	63.953	1.01589e-05	0.0283245
464	51.321	2.30865e-05	0.732891	464	30.821	7.76376e-05	0.735267	464	56.934	1.6288e-05	0.0454132
463	51.477	2.28693e-05	0.725994	463	29.25	8.55652e-05	0.810346	463	49.33	2.60232e-05	0.0725564
462	51.592	2.27103e-05	0.720946	462	27.969	9.27539e-05	0.878426	462	41.568	4.10688e-05	0.114506
461	51.59	2.2713e-05	0.721034	461	26.987	9.87679e-05	0.935382	461	33.998	6.40665e-05	0.178626
460	51.539	2.27834e-05	0.723269	460	26.317	0.00010315	0.976881	460	27.007	9.86407e-05	0.275024
459	51.354	2.30404e-05	0.731427	459	25.996	0.000105335	0.997579	459	20.964	0.000148986	0.415394
458	51.048	2.3471e-05	0.745098	458	25.959	0.000105591	1	458	16.167	0.000217355	0.606018
457	50.744	2.39058e-05	0.7589	457	26.232	0.000103723	0.982309	457	12.829	0.000296156	0.825726
456	50.405	2.4399e-05	0.774557	456	26.672	0.000100799	0.954613	456	11.137	0.000354522	0.988459
455	50.006	2.4991e-05	0.79335	455	27.285	9.68934e-05	0.91763	455	11.034	0.000358662	1
454	49.571	2.56509e-05	0.814299	454	28.011	9.25068e-05	0.876087	454	12.509	0.000305967	0.853079
453	49.158	2.62918e-05	0.834646	453	28.799	8.80166e-05	0.833563	453	15.304	0.000234364	0.65344
452	48.801	2.68574e-05	0.8526	452	29.565	8.39014e-05	0.794589	452	19.08	0.000171595	0.47843
451	48.433	2.74519e-05	0.871472	451	30.235	8.04888e-05	0.76227	451	23.514	0.000124396	0.346834
450	48.108	2.79868e-05	0.888453	450	30.897	7.72765e-05	0.731848	450	28.055	9.22489e-05	0.257203
449	47.832	2.84485e-05	0.903111	449	31.391	7.49768e-05	0.710069	449	32.366	7.06661e-05	0.197027
448	47.61	2.8825e-05	0.91506	448	31.718	7.34982e-05	0.696065	448	36.084	5.66076e-05	0.15783
447	47.479	2.90492e-05	0.92218	447	31.906	7.26633e-05	0.688159	447	39.094	4.74439e-05	0.13228
446	47.447	2.91042e-05	0.923926	446	31.898	7.26986e-05	0.688493	446	41.374	4.15358e-05	0.115808
445	47.526	2.89686e-05	0.919619	445	31.731	7.34401e-05	0.695515	445	42.992	3.77967e-05	0.105383
444	47.607	2.88301e-05	0.915223	444	31.437	7.47668e-05	0.708079	444	43.97	3.56989e-05	0.0995336
443	47.801	2.85008e-05	0.904771	443	31.009	7.6748e-05	0.726843	443	44.288	3.50414e-05	0.0977004
442	47.989	2.8185e-05	0.894746	442	30.507	7.91503e-05	0.749594	442	43.893	3.58599e-05	0.0999824
441	48.186	2.78576e-05	0.884351	441	29.924	8.2052e-05	0.777074	441	42.767	3.82961e-05	0.106775
440	48.445	2.74323e-05	0.870851	440	29.307	8.52612e-05	0.807467	440	41.059	4.23055e-05	0.117954
439	48.658	2.7087e-05	0.859889	439	28.628	8.89682e-05	0.842574	439	38.794	4.82829e-05	0.13462
438	48.875	2.67393e-05	0.84885	438	27.978	9.27008e-05	0.877924	438	36.11	5.65208e-05	0.157588
437	49.075	2.64224e-05	0.838789	437	27.355	9.64594e-05	0.91352	437	33.099	6.76115e-05	0.18851
436	49.315	2.60465e-05	0.826858	436	26.798	9.99801e-05	0.946863	436	29.874	8.23066e-05	0.229483
435	49.517	2.57339e-05	0.816934	435	26.321	0.000103123	0.976626	435	26.677	0.000100766	0.28095
434	49.767	2.53517e-05	0.8048	434	25.934	0.000105764	1.00164	434	23.621	0.000123487	0.344298
433	49.993	2.50105e-05	0.793969	433	25.65	0.000107757	1.02051	433	20.905	0.00014963	0.417189
432	50.238	2.46453e-05	0.782374	432	25.49	0.0001089	1.03134	432	18.58	0.000178397	0.497395
431	50.367	2.44548e-05	0.776329	431	25.48	0.000108972	1.03202	431	16.774	0.000206467	0.57566
430	50.487	2.42789e-05	0.770744	430	25.567	0.000108348	1.02611	430	15.625	0.000227812	0.635174
429	50.697	2.39737e-05	0.761054	429	25.814	0.0001066	1.00956	429	15.054	0.000239665	0.668219
428	50.904	2.36761e-05	0.751608	428	26.105	0.000104587	0.990489	428	15.128	0.000238077	0.663792
427	51.099	2.33988e-05	0.742804	427	26.514	0.000101837	0.964445	427	15.846	0.00022346	0.623038
426	51.209	2.32436e-05	0.737877	426	26.994	9.87233e-05	0.934961	426	17.006	0.000202517	0.564646
425	51.308	2.31047e-05	0.733468	425	27.496	9.55926e-05	0.905311	425	18.573	0.000178494	0.497668
424	51.525	2.28028e-05	0.723884	424	28.013	9.24951e-05	0.875975	424	20.46	0.000154609	0.431073
423	51.675	2.25961e-05	0.717322	423	28.502	8.96773e-05	0.84929	423	22.478	0.000133679	0.372715
422	51.786	2.24442e-05	0.7125	422	29.063	8.65716e-05	0.819877	422	24.52	0.000116175	0.323913
421	51.927	2.22525e-05	0.706416	421	29.555	8.39536e-05	0.795084	421	26.556	0.000101559	0.283162
420	51.904	2.22837e-05	0.707405	420	30.049	8.14194e-05	0.771083	420	28.489	8.97508e-05	0.250238
419	51.96	2.22079e-05	0.704998	419	30.52	7.9087e-05	0.748994	419	30.282	8.02556e-05	0.223764
418	52.022	2.21242e-05	0.702341	418	30.916	7.71866e-05	0.730996	418	31.923	7.25884e-05	0.202387
417	52.096	2.20247e-05	0.699182	417	31.3	7.53944e-05	0.714024	417	33.415	6.63409e-05	0.184968
416	52.082	2.20435e-05	0.699779	416	31.692	7.36145e-05	0.697167	416	34.684	6.15007e-05	0.171473
415	52.139	2.1967e-05	0.697352	415	32.055	7.20094e-05	0.681966	415	35.815	5.75138e-05	0.160357
414	52.135	2.19724e-05	0.697522	414	32.353	7.07217e-05	0.66977	414	36.727	5.45031e-05	0.151962
413	52.181	2.19108e-05	0.695568	413	32.647	6.94769e-05	0.657982	413	37.459	5.22088e-05	0.145565
412	52.182	2.19095e-05	0.695526	412	32.875	6.85288e-05	0.649002	412	38.084	5.03307e-05	0.140329
411	52.139	2.1967e-05	0.697352	411	33.066	6.77457e-05	0.641587	411	38.633	4.87395e-05	0.135893
410	52.019	2.21282e-05	0.70247	410	33.236	6.70573e-05	0.635067	410	39.072	4.75049e-05	0.13245
409	51.956	2.22133e-05	0.70517	409	33.31	6.67601e-05	0.632252	409	39.339	4.67698e-05	0.130401
408	51.816	2.24033e-05	0.711202	408	33.359	6.65641e-05	0.630396	408	39.48	4.63864e-05	0.129332
407	51.734	2.25152e-05	0.714756	407	33.356	6.65761e-05	0.630509	407	39.559	4.6173e-05	0.128737
406	51.555	2.27613e-05	0.722567	406	33.365	6.65401e-05	0.630169	406	39.518	4.62836e-05	0.129045
405	51.473	2.28748e-05	0.72617	405	33.361	6.65561e-05	0.63032	405	39.462	4.64352e-05	0.129468
404	51.404	2.29707e-05	0.729214	404	33.295	6.68202e-05	0.632821	404	39.286	4.69148e-05	0.130805
403	51.269	2.31593e-05	0.735202	403	33.271	6.69165e-05	0.633734	403	39.086	4.7466e-05	0.132342
402	51.161	2.33112e-05	0.740024	402	33.17	6.73236e-05	0.637589	402	38.919	4.79315e-05	0.13364
401	51.113	2.3379e-05	0.742175	401	33.061	6.77661e-05	0.64178	401	38.736	4.84469e-05	0.135077
400	51.13	2.33549e-05	0.741413	400	32.944	6.82447e-05	0.646312	400	38.525	4.90484e-05	0.136754
399	51.02	2.35108e-05	0.74636	399	32.866	6.85659e-05	0.649354	399	38.302	4.96925e-05	0.13855
398	50.843	2.37635e-05	0.754381	398	32.762	6.89968e-05	0.653435	398	38.007	5.05582e-05	0.140963
397	50.659	2.40286e-05	0.762799	397	32.68	6.93388e-05	0.656674	397	37.779	5.12382e-05	0.142859
396	50.664	2.40214e-05	0.76257	396	32.595	6.96953e-05	0.66005	396	37.519	5.20253e-05	0.145054
395	50.591	2.41273e-05	0.765932	395	32.486	7.01555e-05	0.664408	395	37.192	5.30335e-05	0.147865
394	50.492	2.42716e-05	0.770512	394	32.37	7.0649e-05	0.669082	394	36.818	5.42121e-05	0.151151
393	50.413	2.43873e-05	0.774184	393	32.208	7.13449e-05	0.675673	393	36.404	5.55495e-05	0.15488
392	50.247	2.46319e-05	0.781951	392	32.076	7.19178e-05	0.681098	392	35.998	5.68956e-05	0.158633
391	50.329	2.45108e-05	0.778106	391	31.877	7.27914e-05	0.689372	391	35.557	5.83978e-05	0.162821
390	50.345	2.44872e-05	0.777357	390	31.674	7.36952e-05	0.697931	390	35.039	6.02176e-05	0.167895
389	50.281	2.45816e-05	0.780354	389	31.402	7.49265e-05	0.709592	389	34.494	6.21997e-05	0.173422
388	50.164	2.47551e-05	0.78586	388	31.195	7.58796e-05	0.718619	388	33.875	6.4539e-05	0.179944
387	50.095	2.48579e-05	0.789123	387	30.968	7.6941e-05	0.72867	387	33.206	6.71782e-05	0.187302
386	50.036	2.49461e-05	0.791923	386	30.778	7.78427e-05	0.73721	386	32.5	7.00962e-05	0.195438
385	49.926	2.51112e-05	0.797166	385	30.677	7.83271e-05	0.741797	385	31.805	7.31105e-05	0.203842
384	49.755	2.53699e-05	0.805379	384	30.603	7.86842e-05	0.745179	384	31.19	7.59028e-05	0.211628
383	49.623	2.55712e-05	0.811769	383	30.414	7.9605e-05	0.7539	383	30.66	7.84089e-05	0.218615
382	49.497	2.57647e-05	0.817912	382	30.274	8.02952e-05	0.760437	382	30.188	8.07227e-05	0.225066
381	49.488	2.57786e-05	0.818352	381	30.08	8.12634e-05	0.769606	381	29.772	8.2829e-05	0.230939
380	49.341	2.60061e-05	0.825575	380	29.853	8.24139e-05	0.780501	380	29.475	8.43728e-05	0.235243
379	49.176	2.62636e-05	0.833749	379	29.651	8.34539e-05	0.790351	379	29.184	8.59188e-05	0.239554
378	48.94	2.66359e-05	0.845568	378	29.559	8.39327e-05	0.794886	378	29.01	8.68594e-05	0.242176
377	48.86	2.67632e-05	0.849609	377	29.575	8.38492e-05	0.794095	377	28.928	8.73069e-05	0.243424
376	48.755	2.69311e-05	0.854939	376	29.543	8.40163e-05	0.795678	376	28.862	8.76692e-05	0.244434
375	48.705	2.70114e-05	0.857487	375	29.556	8.39484e-05	0.795034	375	28.914	8.73836e-05	0.243638
374	48.692	2.70323e-05	0.858151	374	29.563	8.39118e-05	0.794688	374	28.976	8.70446e-05	0.242693
373	48.661	2.70822e-05	0.859735	373	29.493	8.42783e-05	0.798158	373	29.091	8.642e-05	0.240951
372	48.66	2.70838e-05	0.859787	372	29.439	8.45622e-05	0.800847	372	29.187	8.59026e-05	0.239509
371	48.527	2.72989e-05	0.866616	371	29.415	8.46888e-05	0.802046	371	29.264	8.54904e-05	0.238359
370	48.432	2.74535e-05	0.871524	370	29.364	8.49585e-05	0.804601	370	29.399	8.47733e-05	0.23636
369	48.306	2.76598e-05	0.878072	369	29.309	8.52506e-05	0.807366	369	29.494	8.4273e-05	0.234965
368	48.228	2.77882e-05	0.882149	368	29.197	8.5849e-05	0.813034	368	29.649	8.34643e-05	0.23271
367	48.118	2.79702e-05	0.887926	367	29.128	8.62201e-05	0.816549	367	29.8	8.26852e-05	0.230538
366	47.844	2.84283e-05	0.902469	366	29.033	8.67343e-05	0.821418	366	29.86	8.23781e-05	0.229682
365	47.55	2.89275e-05	0.918315	365	28.958	8.71429e-05	0.825287	365	30.007	8.16313e-05	0.2276
364	47.375	2.92284e-05	0.927868	364	28.916	8.73726e-05	0.827464	364	30.159	8.08675e-05	0.22547
363	47.245	2.94538e-05	0.935023	363	28.823	8.78841e-05	0.832307	363	30.317	8.00825e-05	0.223281
362	47.065	2.97686e-05	0.945015	362	28.797	8.80277e-05	0.833667	362	30.527	7.90529e-05	0.220411
361	47.127	2.96598e-05	0.941563	361	28.692	8.86106e-05	0.839188	361	30.665	7.83848e-05	0.218548
360	47.171	2.95828e-05	0.939119	360	28.603	8.91083e-05	0.843901	360	30.768	7.78905e-05	0.21717
359	47.27	2.94103e-05	0.933643	359	28.546	8.94289e-05	0.846937	359	30.84	7.75471e-05	0.216212
358	47.361	2.92526e-05	0.928636	358	28.59	8.91813e-05	0.844593	358	30.865	7.74283e-05	0.215881
357	47.436	2.91232e-05	0.924527	357	28.762	8.82215e-05	0.835503	357	30.862	7.74425e-05	0.215921
356	47.365	2.92457e-05	0.928416	356	28.714	8.84881e-05	0.838027	356	30.757	7.79431e-05	0.217316
355	47.591	2.88574e-05	0.91609	355	28.661	8.87836e-05	0.840826	355	30.674	7.83415e-05	0.218427
354	47.616	2.88147e-05	0.914735	354	28.683	8.86608e-05	0.839663	354	30.389	7.97277e-05	0.222292
353	47.56	2.89104e-05	0.917772	353	28.634	8.89346e-05	0.842256	353	30.38	7.9772e-05	0.222416
352	47.503	2.9008e-05	0.920871	352	28.456	8.99379e-05	0.851758	352	30.232	8.05037e-05	0.224456
351	47.133	2.96493e-05	0.941229	351	28.344	9.05762e-05	0.857803	351	30.093	8.11981e-05	0.226392
350	47.05	2.97949e-05	0.945852	350	28.296	9.08514e-05	0.860409	350	29.989	8.17223e-05	0.227853
349	46.883	3.009e-05	0.955219	349	28.14	9.1753e-05	0.868948	349	29.78	8.27879e-05	0.230824
348	46.722	3.0377e-05	0.96433	348	27.939	9.29308e-05	0.880102	348	29.685	8.32777e-05	0.23219
347	46.533	3.07171e-05	0.975128	347	27.754	9.40312e-05	0.890524	347	29.789	8.27417e-05	0.230696
346	46.224	3.12809e-05	0.993026	346	27.683	9.44578e-05	0.894563	346	29.744	8.29731e-05	0.231341
345	45.891	3.18993e-05	1.01266	345	27.481	9.56844e-05	0.90618	345	29.715	8.31227e-05	0.231758
344	45.743	3.21778e-05	1.0215	344	27.465	9.57824e-05	0.907108	344	29.64	8.3511e-05	0.23284
343	45.653	3.23483e-05	1.02691	343	27.368	9.63791e-05	0.912759	343	29.692	8.32415e-05	0.232089
342	45.536	3.25712e-05	1.03399	342	27.264	9.7024e-05	0.918867	342	29.679	8.33088e-05	0.232277
341	45.502	3.26363e-05	1.03605	341	27.247	9.71299e-05	0.91987	341	29.565	8.39014e-05	0.233929
340	45.581	3.24853e-05	1.03126	340	27.235	9.72048e-05	0.920579	340	29.592	8.37606e-05	0.233536
339	45.721	3.22194e-05	1.02282	339	27.169	9.76178e-05	0.92449	339	29.536	8.40529e-05	0.234352
338	45.826	3.20214e-05	1.01653	338	26.94	9.90676e-05	0.938221	338	29.468	8.44096e-05	0.235346
337	45.723	3.22157e-05	1.0227	337	26.734	0.000100395	0.95079	337	29.425	8.4636e-05	0.235977
336	45.547	3.25502e-05	1.03332	336	26.652	0.000100929	0.955851	336	29.391	8.48156e-05	0.236478
335	45.498	3.26439e-05	1.0363	335	26.519	0.000101804	0.964132	335	29.354	8.50115e-05	0.237024
334	45.337	3.29537e-05	1.04613	334	26.426	0.000102421	0.969975	334	29.332	8.51283e-05	0.23735
333	45.301	3.30233e-05	1.04834	333	26.364	0.000102835	0.973896	333	29.298	8.53091e-05	0.237854
332	45.047	3.35187e-05	1.06406	332	26.161	0.000104205	0.986872	332	29.135	8.61824e-05	0.240289
331	44.652	3.43031e-05	1.08897	331	26.072	0.000104813	0.992629	331	28.986	8.69901e-05	0.242541
330	44.34	3.4935e-05	1.10903	330	26.13	0.000104416	0.988872	330	28.724	8.84325e-05	0.246562
329	44.284	3.50496e-05	1.11266	329	26.043	0.000105012	0.994514	329	28.386	9.03362e-05	0.25187
328	44.19	3.52428e-05	1.1188	328	25.894	0.000106042	1.00427	328	28.005	9.2542e-05	0.25802
327	44.403	3.48065e-05	1.10495	327	25.944	0.000105695	1.00098	327	27.647	9.46749e-05	0.263967
326	44.12	3.53873e-05	1.12338	326	25.906	0.000105958	1.00348	326	27.13	9.78628e-05	0.272855
325	43.858	3.59333e-05	1.14072	325	25.777	0.00010686	1.01202	325	26.986	9.87743e-05	0.275397
324	43.949	3.57427e-05	1.13467	324	25.633	0.000107878	1.02166	324	26.624	0.000101112	0.281916
323	43.791	3.60742e-05	1.14519	323	25.417	0.000109427	1.03633	323	26.481	0.000102055	0.284544
322	43.968	3.57031e-05	1.13341	322	25.135	0.000111493	1.0559	322	26.137	0.000104368	0.290993
321	43.919	3.58054e-05	1.13666	321	24.75	0.000114395	1.08338	321	25.769	0.000106916	0.298097
320	43.915	3.58138e-05	1.13692	320	24.475	0.000116528	1.10358	320	25.543	0.00010852	0.302569
319	43.838	3.59753e-05	1.14205	319	24.137	0.000119219	1.12907	319	25.412	0.000109463	0.3052
318	43.601	3.64768e-05	1.15797	318	23.732	0.000122552	1.16063	318	25.168	0.000111249	0.310178
317	43.586	3.65087e-05	1.15899	317	23.285	0.000126373	1.19682	317	24.975	0.000112688	0.314189
316	43.284	3.71581e-05	1.1796	316	22.967	0.000129187	1.22347	316	24.693	0.000114833	0.320171
315	42.804	3.82135e-05	1.2131	315	22.46	0.000133848	1.26761	315	24.512	0.000116238	0.324087
314	42.156	3.96851e-05	1.25982	314	21.913	0.000139132	1.31765	314	24.126	0.000119308	0.332648
313	41.707	4.07375e-05	1.29323	313	21.606	0.00014222	1.3469	313	23.724	0.000122619	0.341879
312	41.407	4.1456e-05	1.31604	312	21.363	0.000144731	1.37068	312	23.337	0.000125921	0.351084
311	41.185	4.19959e-05	1.33318	311	21.05	0.000148055	1.40215	311	22.852	0.000130225	0.363086
310	41.104	4.21947e-05	1.33949	310	20.678	0.000152142	1.44086	310	22.351	0.000134879	0.376062
309	40.887	4.27318e-05	1.35654	309	20.386	0.000155459	1.47228	309	21.753	0.00014073	0.392375
308	40.807	4.29315e-05	1.36288	308	20.187	0.000157778	1.49423	308	21.206	0.000146385	0.408143
307	41.002	4.24463e-05	1.34747	307	19.88	0.000161449	1.52901	307	20.609	0.000152917	0.426354
306	41.028	4.2382e-05	1.34543	306	19.565	0.000165341	1.56586	306	20.027	0.000159676	0.445201
305	41.091	4.22266e-05	1.3405	305	19.266	0.000169158	1.60201	305	19.568	0.000165303	0.460889
304	41.003	4.24438e-05	1.3474	304	18.822	0.000175058	1.65788	304	19.009	0.000172538	0.48106
303	40.762	4.30443e-05	1.36646	303	18.463	0.000180043	1.7051	303	18.531	0.000179084	0.499311
302	40.65	4.33262e-05	1.37541	302	18.139	0.000184719	1.74938	302	18.052	0.000186004	0.518604
301	40.65	4.33262e-05	1.37541	301	17.683	0.000191599	1.81454	301	17.582	0.000193173	0.538593
300	40.562	4.35491e-05	1.38248	300	17.476	0.000194845	1.84528	300	17.218	0.000199003	0.554848
