# Supplementary material for: Location-selective immobilisation of single-atom catalysts on the surface or within the interior of ionic nanocrystals using coordination chemistry
Source: Nat Commun. 2023 Jul 15;14:4241. doi: 10.1038/s41467-023-40003-8 (PMC10349889; doi:10.1038/s41467-023-40003-8)
Supplement: Supplementary file 2 — Source Data [file 41467_2023_40003_MOESM2_ESM.zip › Source data/Figure4bc UPS.xlsx]

## Sheet: UPS
CdSe		PtSA@CdSe		PtSA/CdSe
Binding Energy(eV)	Peak-normalized	Binding Energy(eV)	Peak-normalized	Binding Energy(eV)	Peak-normalized
25	0.0001596	25	0.000183986	25	0.000616459
24.99	0.0001729	24.99	0.000284343	24.99	0.000616459
24.98	0.0002527	24.98	0.000217439	24.98	0.000616459
24.97	0.0002261	24.97	0.000259254	24.97	0.000410973
24.96	0.0002128	24.96	0.000217439	24.96	0.000667831
24.95	0.0003458	24.95	0.00019235	24.95	0.000667831
24.94	0.0002261	24.94	0.000234165	24.94	0.000616459
24.93	0.0003325	24.93	0.00027598	24.93	0.000976061
24.92	0.0001862	24.92	0.000200713	24.92	0.000719203
24.91	0.0002926	24.91	0.00019235	24.91	0.000821946
24.9	0.0001862	24.9	0.000250891	24.9	0.000873318
24.89	0.0001463	24.89	0.000267617	24.89	0.000719203
24.88	0.0003192	24.88	0.000217439	24.88	0.000513716
24.87	0.0002926	24.87	0.000234165	24.87	0.000873318
24.86	0.0001995	24.86	0.00019235	24.86	0.000462345
24.85	0.0001463	24.85	0.000242528	24.85	0.000513716
24.84	0.0001862	24.84	0.000200713	24.84	0.000976061
24.83	0.0001862	24.83	0.000259254	24.83	0.000513716
24.82	0.000266	24.82	0.000267617	24.82	0.000821946
24.81	0.000266	24.81	0.00027598	24.81	0.000719203
24.8	0.0002128	24.8	0.000242528	24.8	0.000770574
24.79	0.0002527	24.79	0.000259254	24.79	0.000821946
24.78	0.000266	24.78	0.000301069	24.78	0.000770574
24.77	0.000399	24.77	0.000326158	24.77	0.000873318
24.76	0.0003192	24.76	0.000267617	24.76	0.000770574
24.75	0.0003591	24.75	0.000301069	24.75	0.000976061
24.74	0.0004522	24.74	0.000393062	24.74	0.0010788
24.73	0.0003857	24.73	0.000409788	24.73	0.00138703
24.72	0.0004256	24.72	0.000426514	24.72	0.00164389
24.71	0.0004256	24.71	0.000384699	24.71	0.00138703
24.7	0.0005187	24.7	0.000376336	24.7	0.00190075
24.69	0.000532	24.69	0.000384699	24.69	0.00169526
24.68	0.0005719	24.68	0.000451603	24.68	0.00169526
24.67	0.0006384	24.67	0.000426514	24.67	0.00190075
24.66	0.0006783	24.66	0.00052687	24.66	0.00226035
24.65	0.0005852	24.65	0.000702494	24.65	0.00159252
24.64	0.0007182	24.64	0.000518507	24.64	0.00195212
24.63	0.0006384	24.63	0.000660679	24.63	0.00174664
24.62	0.0005187	24.62	0.000560322	24.62	0.00241447
24.61	0.0006783	24.61	0.000577049	24.61	0.00246584
24.6	0.0008246	24.6	0.000618864	24.6	0.00246584
24.59	0.0006783	24.59	0.000702494	24.59	0.00277407
24.58	0.0006517	24.58	0.000685768	24.58	0.00277407
24.57	0.000798	24.57	0.000535233	24.57	0.0030823
24.56	0.0007182	24.56	0.000727583	24.56	0.00297955
24.55	0.0009177	24.55	0.000744309	24.55	0.0027227
24.54	0.0007448	24.54	0.000761035	24.54	0.00313367
24.53	0.0007049	24.53	0.000836302	24.53	0.00246584
24.52	0.0010906	24.52	0.000794487	24.52	0.00236309
24.51	0.0008645	24.51	0.000727583	24.51	0.00226035
24.5	0.0007847	24.5	0.000694131	24.5	0.00313367
24.49	0.0008379	24.49	0.000878117	24.49	0.00359601
24.48	0.0010241	24.48	0.000827939	24.48	0.00318504
24.47	0.0007847	24.47	0.000761035	24.47	0.00359601
24.46	0.0009709	24.46	0.000761035	24.46	0.00303093
24.45	0.0008645	24.45	0.000744309	24.45	0.00339053
24.44	0.0010374	24.44	0.000919932	24.44	0.00385287
24.43	0.0008645	24.43	0.00088648	24.43	0.00251721
24.42	0.000931	24.42	0.000827939	24.42	0.00267132
24.41	0.0012502	24.41	0.000894843	24.41	0.0030823
24.4	0.0010374	24.4	0.000869754	24.4	0.00349327
24.39	0.0010374	24.39	0.000928295	24.39	0.00349327
24.38	0.0008911	24.38	0.000936658	24.38	0.00364739
24.37	0.0009709	24.37	0.000986837	24.37	0.00405836
24.36	0.0009842	24.36	0.000861391	24.36	0.00410973
24.35	0.0008645	24.35	0.000961748	24.35	0.00400699
24.34	0.0011305	24.34	0.000836302	24.34	0.00405836
24.33	0.0011172	24.33	0.000986837	24.33	0.00400699
24.32	0.0011438	24.32	0.000903206	24.32	0.0038015
24.31	0.0012236	24.31	0.000794487	24.31	0.00421247
24.3	0.0009975	24.3	0.000928295	24.3	0.00349327
24.29	0.0011172	24.29	0.00101193	24.29	0.00339053
24.28	0.0009709	24.28	0.00104538	24.28	0.0038015
24.27	0.0010241	24.27	0.000978474	24.27	0.00303093
24.26	0.0010241	24.26	0.00101193	24.26	0.00390424
24.25	0.0011438	24.25	0.000953385	24.25	0.00364739
24.24	0.0012901	24.24	0.000953385	24.24	0.00400699
24.23	0.0010773	24.23	0.00114573	24.23	0.00375013
24.22	0.001197	24.22	0.00105374	24.22	0.0030823
24.21	0.001064	24.21	0.00117919	24.21	0.00467482
24.2	0.0011837	24.2	0.000903206	24.2	0.00441796
24.19	0.0012635	24.19	0.00111228	24.19	0.00539402
24.18	0.0011837	24.18	0.00114573	24.18	0.00457207
24.17	0.0012236	24.17	0.00100356	24.17	0.00441796
24.16	0.0011837	24.16	0.00116246	24.16	0.00446933
24.15	0.0012369	24.15	0.00112901	24.15	0.00436659
24.14	0.0012635	24.14	0.00112901	24.14	0.00436659
24.13	0.00133	24.13	0.000936658	24.13	0.00421247
24.12	0.0011305	24.12	0.00109556	24.12	0.0048803
24.11	0.0012901	24.11	0.00107047	24.11	0.00482893
24.1	0.0011571	24.1	0.00112064	24.1	0.00493168
24.09	0.0011704	24.09	0.00109556	24.09	0.00493168
24.08	0.0010906	24.08	0.00123773	24.08	0.00405836
24.07	0.0013167	24.07	0.00112064	24.07	0.00431522
24.06	0.0011571	24.06	0.00104538	24.06	0.00375013
24.05	0.0012502	24.05	0.00114573	24.05	0.00436659
24.04	0.0011837	24.04	0.00112901	24.04	0.00482893
24.03	0.00133	24.03	0.00107047	24.03	0.00431522
24.02	0.0013566	24.02	0.00111228	24.02	0.00421247
24.01	0.0012768	24.01	0.00120428	24.01	0.0048803
24	0.0012103	24	0.00108719	24	0.00421247
23.99	0.001197	23.99	0.00127954	23.99	0.00405836
23.98	0.0010374	23.98	0.00102865	23.98	0.0045207
23.97	0.0011571	23.97	0.00102865	23.97	0.00462345
23.96	0.0012236	23.96	0.00107883	23.96	0.00436659
23.95	0.0013699	23.95	0.00117082	23.95	0.0048803
23.94	0.0011704	23.94	0.00114573	23.94	0.00426384
23.93	0.0012369	23.93	0.00127118	23.93	0.00570225
23.92	0.0014231	23.92	0.00102865	23.92	0.00539402
23.91	0.0010374	23.91	0.00113737	23.91	0.00503442
23.9	0.001064	23.9	0.00112064	23.9	0.00518853
23.89	0.0011571	23.89	0.00121264	23.89	0.00400699
23.88	0.001197	23.88	0.00112064	23.88	0.00472619
23.87	0.0013832	23.87	0.00122936	23.87	0.00472619
23.86	0.0011305	23.86	0.0011541	23.86	0.00436659
23.85	0.0012236	23.85	0.00111228	23.85	0.00554814
23.84	0.0013034	23.84	0.00117082	23.84	0.00467482
23.83	0.0015029	23.83	0.00114573	23.83	0.00508579
23.82	0.0013699	23.82	0.00110392	23.82	0.0048803
23.81	0.0013034	23.81	0.00114573	23.81	0.00467482
23.8	0.001197	23.8	0.00107047	23.8	0.00534265
23.79	0.0012369	23.79	0.001221	23.79	0.00446933
23.78	0.0015561	23.78	0.00127118	23.78	0.00462345
23.77	0.0012635	23.77	0.00120428	23.77	0.0048803
23.76	0.0010374	23.76	0.00112901	23.76	0.00441796
23.75	0.0011305	23.75	0.00121264	23.75	0.00441796
23.74	0.0013433	23.74	0.00119591	23.74	0.00431522
23.73	0.0011305	23.73	0.001221	23.73	0.0048803
23.72	0.001197	23.72	0.0011541	23.72	0.00534265
23.71	0.0014098	23.71	0.00113737	23.71	0.00482893
23.7	0.0012635	23.7	0.00116246	23.7	0.00529128
23.69	0.0012369	23.69	0.00121264	23.69	0.00518853
23.68	0.00133	23.68	0.00125445	23.68	0.00493168
23.67	0.0011039	23.67	0.00132136	23.67	0.00503442
23.66	0.0012103	23.66	0.00117082	23.66	0.00421247
23.65	0.0010773	23.65	0.00112064	23.65	0.00472619
23.64	0.0014098	23.64	0.00117919	23.64	0.00426384
23.63	0.0014231	23.63	0.00125445	23.63	0.00493168
23.62	0.0012502	23.62	0.00132136	23.62	0.0045207
23.61	0.0014763	23.61	0.00124609	23.61	0.00513716
23.6	0.0013034	23.6	0.00116246	23.6	0.0045207
23.59	0.0013832	23.59	0.00128791	23.59	0.00426384
23.58	0.0012768	23.58	0.00137154	23.58	0.00436659
23.57	0.0013965	23.57	0.00121264	23.57	0.00426384
23.56	0.0016093	23.56	0.00119591	23.56	0.00467482
23.55	0.0011305	23.55	0.001221	23.55	0.00503442
23.54	0.0013965	23.54	0.00112901	23.54	0.00457207
23.53	0.0012635	23.53	0.00119591	23.53	0.00498305
23.52	0.0014098	23.52	0.00116246	23.52	0.00426384
23.51	0.0013699	23.51	0.00102865	23.51	0.00559951
23.5	0.0011837	23.5	0.00102029	23.5	0.0048803
23.49	0.0013699	23.49	0.00138826	23.49	0.00441796
23.48	0.00133	23.48	0.00126282	23.48	0.00405836
23.47	0.0014098	23.47	0.00141335	23.47	0.00498305
23.46	0.0013699	23.46	0.00129627	23.46	0.00482893
23.45	0.0013034	23.45	0.00127954	23.45	0.00503442
23.44	0.0015561	23.44	0.00131299	23.44	0.00498305
23.43	0.0014098	23.43	0.00126282	23.43	0.00508579
23.42	0.0012901	23.42	0.00125445	23.42	0.00467482
23.41	0.0014896	23.41	0.00117919	23.41	0.00467482
23.4	0.0014364	23.4	0.00135481	23.4	0.00405836
23.39	0.0015162	23.39	0.00151371	23.39	0.00508579
23.38	0.0014364	23.38	0.00134645	23.38	0.00410973
23.37	0.001729	23.37	0.00131299	23.37	0.00467482
23.36	0.0013699	23.36	0.00132136	23.36	0.00493168
23.35	0.0014896	23.35	0.0013799	23.35	0.0045207
23.34	0.0015428	23.34	0.00133808	23.34	0.00513716
23.33	0.0014497	23.33	0.00130463	23.33	0.00421247
23.32	0.0014763	23.32	0.00146353	23.32	0.00390424
23.31	0.001463	23.31	0.00129627	23.31	0.00482893
23.3	0.0013433	23.3	0.00142171	23.3	0.00575362
23.29	0.0014098	23.29	0.00142171	23.29	0.00539402
23.28	0.00133	23.28	0.00146353	23.28	0.00421247
23.27	0.0014896	23.27	0.00139662	23.27	0.00498305
23.26	0.0014896	23.26	0.00149698	23.26	0.00431522
23.25	0.0013699	23.25	0.00148862	23.25	0.00421247
23.24	0.0015295	23.24	0.00142171	23.24	0.00467482
23.23	0.0015694	23.23	0.00154716	23.23	0.00503442
23.22	0.0015029	23.22	0.00147189	23.22	0.00503442
23.21	0.0015162	23.21	0.0014468	23.21	0.00554814
23.2	0.0016492	23.2	0.00148025	23.2	0.00534265
23.19	0.0015029	23.19	0.00137154	23.19	0.00493168
23.18	0.0015428	23.18	0.00145517	23.18	0.0048803
23.17	0.0014364	23.17	0.00147189	23.17	0.00534265
23.16	0.0016226	23.16	0.00150534	23.16	0.00539402
23.15	0.0014364	23.15	0.00158061	23.15	0.00549676
23.14	0.0015561	23.14	0.00150534	23.14	0.00503442
23.13	0.0014497	23.13	0.0013799	23.13	0.00534265
23.12	0.0016492	23.12	0.00139662	23.12	0.00467482
23.11	0.0015827	23.11	0.00161406	23.11	0.00513716
23.1	0.001862	23.1	0.00158061	23.1	0.00534265
23.09	0.0014364	23.09	0.0015388	23.09	0.00477756
23.08	0.0015694	23.08	0.00151371	23.08	0.00559951
23.07	0.0015561	23.07	0.00129627	23.07	0.0041611
23.06	0.0017689	23.06	0.00147189	23.06	0.00606185
23.05	0.0015827	23.05	0.00149698	23.05	0.00549676
23.04	0.0016891	23.04	0.00143844	23.04	0.00621597
23.03	0.0015428	23.03	0.00164752	23.03	0.00462345
23.02	0.0018088	23.02	0.00152207	23.02	0.00539402
23.01	0.0016891	23.01	0.00150534	23.01	0.00549676
23	0.0017556	23	0.00172278	23	0.00590774
22.99	0.0015162	22.99	0.00143008	22.99	0.00575362
22.98	0.0015694	22.98	0.00148025	22.98	0.00523991
22.97	0.0017689	22.97	0.00178969	22.97	0.00477756
22.96	0.0020615	22.96	0.00155552	22.96	0.00544539
22.95	0.0016625	22.95	0.00150534	22.95	0.00503442
22.94	0.0019418	22.94	0.0016057	22.94	0.00601048
22.93	0.001862	22.93	0.00149698	22.93	0.00590774
22.92	0.0018088	22.92	0.00156389	22.92	0.00590774
22.91	0.0020083	22.91	0.00132136	22.91	0.00457207
22.9	0.0019418	22.9	0.0015388	22.9	0.00590774
22.89	0.0020083	22.89	0.00152207	22.89	0.00534265
22.88	0.0018753	22.88	0.00149698	22.88	0.00565088
22.87	0.0017423	22.87	0.00162243	22.87	0.00503442
22.86	0.0017423	22.86	0.00140499	22.86	0.00580499
22.85	0.0020216	22.85	0.0015388	22.85	0.00518853
22.84	0.0017556	22.84	0.00158061	22.84	0.00529128
22.83	0.0017822	22.83	0.00166424	22.83	0.00534265
22.82	0.0020482	22.82	0.00137154	22.82	0.00534265
22.81	0.0020083	22.81	0.00172278	22.81	0.00503442
22.8	0.0018886	22.8	0.00148862	22.8	0.00513716
22.79	0.001862	22.79	0.00162243	22.79	0.00616459
22.78	0.0020083	22.78	0.00170606	22.78	0.00518853
22.77	0.0021679	22.77	0.00158061	22.77	0.00508579
22.76	0.0020748	22.76	0.00148025	22.76	0.00611322
22.75	0.0021679	22.75	0.00139662	22.75	0.00534265
22.74	0.0021812	22.74	0.0016057	22.74	0.00575362
22.73	0.0018753	22.73	0.00156389	22.73	0.00549676
22.72	0.002261	22.72	0.00132972	22.72	0.00585636
22.71	0.0022344	22.71	0.00149698	22.71	0.00523991
22.7	0.0019418	22.7	0.00164752	22.7	0.00595911
22.69	0.0020482	22.69	0.00165588	22.69	0.00534265
22.68	0.0022477	22.68	0.00142171	22.68	0.00529128
22.67	0.0022477	22.67	0.00143844	22.67	0.00642145
22.66	0.0023807	22.66	0.00146353	22.66	0.0068838
22.65	0.0022477	22.65	0.0014468	22.65	0.00657557
22.64	0.0023541	22.64	0.00151371	22.64	0.00565088
22.63	0.0024073	22.63	0.00168097	22.63	0.00595911
22.62	0.0022743	22.62	0.00164752	22.62	0.00642145
22.61	0.0023275	22.61	0.00163079	22.61	0.00621597
22.6	0.0022743	22.6	0.0016057	22.6	0.00559951
22.59	0.002261	22.59	0.00140499	22.59	0.0065242
22.58	0.00266	22.58	0.00152207	22.58	0.00631871
22.57	0.0023807	22.57	0.00148862	22.57	0.00642145
22.56	0.0022876	22.56	0.00154716	22.56	0.00544539
22.55	0.0021413	22.55	0.00163915	22.55	0.00585636
22.54	0.002128	22.54	0.00162243	22.54	0.00590774
22.53	0.0022211	22.53	0.0015388	22.53	0.00580499
22.52	0.0023807	22.52	0.00174787	22.52	0.00616459
22.51	0.0021147	22.51	0.00166424	22.51	0.00719203
22.5	0.0021014	22.5	0.00178969	22.5	0.00667831
22.49	0.0019418	22.49	0.00172278	22.49	0.00744889
22.48	0.0024073	22.48	0.00163079	22.48	0.00642145
22.47	0.0023807	22.47	0.00169769	22.47	0.0072434
22.46	0.0024472	22.46	0.00186495	22.46	0.00703791
22.45	0.0023142	22.45	0.0017646	22.45	0.00626734
22.44	0.0020748	22.44	0.00189841	22.44	0.00683243
22.43	0.0024605	22.43	0.0017646	22.43	0.00667831
22.42	0.0023807	22.42	0.00178969	22.42	0.00657557
22.41	0.0022211	22.41	0.00194858	22.41	0.00580499
22.4	0.0024206	22.4	0.00200713	22.4	0.00678105
22.39	0.0023009	22.39	0.00170606	22.39	0.0068838
22.38	0.0023275	22.38	0.00188168	22.38	0.00672968
22.37	0.0023674	22.37	0.00189841	22.37	0.00647282
22.36	0.0022078	22.36	0.0019235	22.36	0.00642145
22.35	0.0024206	22.35	0.00194022	22.35	0.00683243
22.34	0.0023541	22.34	0.00212421	22.34	0.00672968
22.33	0.0022876	22.33	0.0019235	22.33	0.00708928
22.32	0.0022876	22.32	0.00185659	22.32	0.00683243
22.31	0.0022477	22.31	0.00189004	22.31	0.00703791
22.3	0.002128	22.3	0.00189004	22.3	0.00703791
22.29	0.0022344	22.29	0.00165588	22.29	0.00611322
22.28	0.0022211	22.28	0.00175623	22.28	0.00698654
22.27	0.0024206	22.27	0.00184823	22.27	0.00678105
22.26	0.0024339	22.26	0.00196531	22.26	0.00791123
22.25	0.0023408	22.25	0.00181478	22.25	0.00739751
22.24	0.0021014	22.24	0.00184823	22.24	0.00755163
22.23	0.0020748	22.23	0.00189004	22.23	0.00801397
22.22	0.0021147	22.22	0.0019235	22.22	0.00672968
22.21	0.0023275	22.21	0.00180641	22.21	0.00642145
22.2	0.0023408	22.2	0.00198204	22.2	0.00801397
22.19	0.0022078	22.19	0.00194022	22.19	0.00842495
22.18	0.0023009	22.18	0.00173115	22.18	0.00693517
22.17	0.0021812	22.17	0.00218275	22.17	0.00714066
22.16	0.0022344	22.16	0.00223293	22.16	0.00708928
22.15	0.002261	22.15	0.00185659	22.15	0.00734614
22.14	0.0025137	22.14	0.00200713	22.14	0.007603
22.13	0.0023142	22.13	0.00200713	22.13	0.0079626
22.12	0.002261	22.12	0.00194022	22.12	0.0072434
22.11	0.0023142	22.11	0.00210748	22.11	0.00719203
22.1	0.0026467	22.1	0.0019235	22.1	0.00744889
22.09	0.0023807	22.09	0.00198204	22.09	0.00719203
22.08	0.0026467	22.08	0.00187332	22.08	0.00750026
22.07	0.0022211	22.07	0.00201549	22.07	0.0072434
22.06	0.0023142	22.06	0.00185659	22.06	0.00667831
22.05	0.0022743	22.05	0.00186495	22.05	0.00785986
22.04	0.0024738	22.04	0.00194022	22.04	0.00806534
22.03	0.0023541	22.03	0.00193186	22.03	0.00765437
22.02	0.0023408	22.02	0.00191513	22.02	0.00791123
22.01	0.0023807	22.01	0.00195695	22.01	0.0072434
22	0.0023142	22	0.00204894	22	0.00667831
21.99	0.0025802	21.99	0.00203221	21.99	0.00703791
21.98	0.002527	21.98	0.00189004	21.98	0.00719203
21.97	0.0024738	21.97	0.00168097	21.97	0.00775711
21.96	0.0021812	21.96	0.00190677	21.96	0.00775711
21.95	0.002527	21.95	0.00188168	21.95	0.00863043
21.94	0.002128	21.94	0.00171442	21.94	0.00719203
21.93	0.0024339	21.93	0.00185659	21.93	0.00667831
21.92	0.0024871	21.92	0.00201549	21.92	0.00806534
21.91	0.0024738	21.91	0.00206567	21.91	0.00801397
21.9	0.0024738	21.9	0.00202385	21.9	0.0083222
21.89	0.0025137	21.89	0.00201549	21.89	0.007603
21.88	0.0023807	21.88	0.00203221	21.88	0.00765437
21.87	0.0026733	21.87	0.00202385	21.87	0.00801397
21.86	0.0028462	21.86	0.00195695	21.86	0.0065242
21.85	0.0024339	21.85	0.00184823	21.85	0.00801397
21.84	0.0025669	21.84	0.00191513	21.84	0.0079626
21.83	0.0024738	21.83	0.00178132	21.83	0.00857906
21.82	0.00266	21.82	0.00190677	21.82	0.00770574
21.81	0.0027398	21.81	0.00187332	21.81	0.00852769
21.8	0.0025403	21.8	0.0019235	21.8	0.00770574
21.79	0.0024738	21.79	0.00186495	21.79	0.00842495
21.78	0.0024871	21.78	0.00189841	21.78	0.00806534
21.77	0.0024472	21.77	0.00171442	21.77	0.00821946
21.76	0.002394	21.76	0.00181478	21.76	0.00698654
21.75	0.0028728	21.75	0.00201549	21.75	0.00708928
21.74	0.0025137	21.74	0.00186495	21.74	0.00744889
21.73	0.0027265	21.73	0.00173115	21.73	0.00744889
21.72	0.0023408	21.72	0.00206567	21.72	0.00739751
21.71	0.0026733	21.71	0.00174787	21.71	0.00770574
21.7	0.0028063	21.7	0.00196531	21.7	0.00806534
21.69	0.0028462	21.69	0.00190677	21.69	0.00873318
21.68	0.0031388	21.68	0.00186495	21.68	0.00729477
21.67	0.0027398	21.67	0.00191513	21.67	0.00811672
21.66	0.0029127	21.66	0.00204058	21.66	0.00703791
21.65	0.0027398	21.65	0.00180641	21.65	0.00734614
21.64	0.0028462	21.64	0.00178132	21.64	0.0083222
21.63	0.0028994	21.63	0.00168097	21.63	0.00755163
21.62	0.0028994	21.62	0.00197367	21.62	0.00811672
21.61	0.0030191	21.61	0.0019904	21.61	0.00780849
21.6	0.0025536	21.6	0.00204058	21.6	0.00780849
21.59	0.0029659	21.59	0.00189004	21.59	0.00698654
21.58	0.003059	21.58	0.00194858	21.58	0.00703791
21.57	0.0029792	21.57	0.0019235	21.57	0.00750026
21.56	0.0027132	21.56	0.00179805	21.56	0.00667831
21.55	0.0029792	21.55	0.00174787	21.55	0.00714066
21.54	0.0029659	21.54	0.00182314	21.54	0.00811672
21.53	0.0030989	21.53	0.00182314	21.53	0.00765437
21.52	0.0034713	21.52	0.00186495	21.52	0.00734614
21.51	0.0035777	21.51	0.00161406	21.51	0.00703791
21.5	0.0035112	21.5	0.00173951	21.5	0.00811672
21.49	0.0034846	21.49	0.00199876	21.49	0.00755163
21.48	0.0038171	21.48	0.00168933	21.48	0.00719203
21.47	0.0044821	21.47	0.00182314	21.47	0.007603
21.46	0.0060249	21.46	0.00187332	21.46	0.0072434
21.45	0.0078869	21.45	0.00175623	21.45	0.00904141
21.44	0.0098021	21.44	0.00163915	21.44	0.00847632
21.43	0.0127148	21.43	0.00200713	21.43	0.00744889
21.42	0.015827	21.42	0.00182314	21.42	0.007603
21.41	0.0196707	21.41	0.00185659	21.41	0.00801397
21.4	0.0227829	21.4	0.00198204	21.4	0.00780849
21.39	0.0269591	21.39	0.00161406	21.39	0.00775711
21.38	0.0308161	21.38	0.00172278	21.38	0.00806534
21.37	0.0351253	21.37	0.00191513	21.37	0.00698654
21.36	0.0382375	21.36	0.00182314	21.36	0.00780849
21.35	0.0429191	21.35	0.00198204	21.35	0.00755163
21.34	0.0481992	21.34	0.00163915	21.34	0.00857906
21.33	0.0534128	21.33	0.0019904	21.33	0.00780849
21.32	0.0572831	21.32	0.00178969	21.32	0.00816809
21.31	0.0626563	21.31	0.00168097	21.31	0.0079626
21.3	0.0675374	21.3	0.00165588	21.3	0.00703791
21.29	0.0745332	21.29	0.00178969	21.29	0.00750026
21.28	0.0808108	21.28	0.00199876	21.28	0.00750026
21.27	0.0853328	21.27	0.00166424	21.27	0.00714066
21.26	0.0893627	21.26	0.00183986	21.26	0.00662694
21.25	0.0958265	21.25	0.00164752	21.25	0.00801397
21.24	0.100309	21.24	0.00180641	21.24	0.00842495
21.23	0.104325	21.23	0.00179805	21.23	0.00780849
21.22	0.109725	21.22	0.00173951	21.22	0.0086818
21.21	0.115298	21.21	0.00195695	21.21	0.00765437
21.2	0.121682	21.2	0.00195695	21.2	0.00873318
21.19	0.128571	21.19	0.00189841	21.19	0.00821946
21.18	0.133372	21.18	0.0019904	21.18	0.00847632
21.17	0.137176	21.17	0.00174787	21.17	0.00657557
21.16	0.141206	21.16	0.00168097	21.16	0.00739751
21.15	0.147031	21.15	0.00177296	21.15	0.00765437
21.14	0.150928	21.14	0.00184823	21.14	0.00734614
21.13	0.153947	21.13	0.00189841	21.13	0.00755163
21.12	0.160225	21.12	0.00187332	21.12	0.00775711
21.11	0.165106	21.11	0.00189841	21.11	0.00703791
21.1	0.169415	21.1	0.00195695	21.1	0.00857906
21.09	0.173312	21.09	0.00195695	21.09	0.00863043
21.08	0.178885	21.08	0.00194022	21.08	0.00708928
21.07	0.18092	21.07	0.00197367	21.07	0.00827083
21.06	0.186386	21.06	0.0018315	21.06	0.00904141
21.05	0.189605	21.05	0.00184823	21.05	0.0079626
21.04	0.193515	21.04	0.00203221	21.04	0.00827083
21.03	0.194499	21.03	0.0019235	21.03	0.00744889
21.02	0.200803	21.02	0.00219111	21.02	0.00693517
21.01	0.20462	21.01	0.00203221	21.01	0.00852769
21	0.209009	21	0.00189841	21	0.00765437
20.99	0.210978	20.99	0.00186495	20.99	0.0086818
20.98	0.214489	20.98	0.00194858	20.98	0.00863043
20.97	0.220647	20.97	0.00194022	20.97	0.00965786
20.96	0.22199	20.96	0.00204058	20.96	0.007603
20.95	0.223347	20.95	0.00204894	20.95	0.00785986
20.94	0.229079	20.94	0.0022162	20.94	0.0083222
20.93	0.227603	20.93	0.0021493	20.93	0.00842495
20.92	0.233003	20.92	0.0020573	20.92	0.00837357
20.91	0.237445	20.91	0.00208239	20.91	0.00873318
20.9	0.24053	20.9	0.00200713	20.9	0.00816809
20.89	0.241076	20.89	0.00211584	20.89	0.0100175
20.88	0.2473	20.88	0.00217439	20.88	0.00981198
20.87	0.247154	20.87	0.00229983	20.87	0.0123292
20.86	0.250412	20.86	0.00201549	20.86	0.012997
20.85	0.254083	20.85	0.00246709	20.85	0.0192644
20.84	0.258485	20.84	0.00224965	20.84	0.0254803
20.83	0.261292	20.83	0.00217439	20.83	0.0331347
20.82	0.262316	20.82	0.00229983	20.82	0.0399671
20.81	0.264909	20.81	0.0023751	20.81	0.0464399
20.8	0.268593	20.8	0.00224965	20.8	0.0570739
20.79	0.268274	20.79	0.00233328	20.79	0.0679647
20.78	0.270801	20.78	0.00246709	20.78	0.0766978
20.77	0.275124	20.77	0.00226638	20.77	0.0862016
20.76	0.273262	20.76	0.00219947	20.76	0.0991472
20.75	0.274379	20.75	0.00243364	20.75	0.107675
20.74	0.277345	20.74	0.00241691	20.74	0.115843
20.73	0.279167	20.73	0.00231656	20.73	0.124319
20.72	0.279725	20.72	0.00230819	20.72	0.136905
20.71	0.280178	20.71	0.00245037	20.71	0.146871
20.7	0.285125	20.7	0.00231656	20.7	0.157249
20.69	0.286322	20.69	0.00252563	20.69	0.164697
20.68	0.288078	20.68	0.00235001	20.68	0.168602
20.67	0.29131	20.67	0.00268453	20.67	0.183243
20.66	0.289421	20.66	0.00262599	20.66	0.191154
20.65	0.287679	20.65	0.00250054	20.65	0.196805
20.64	0.29236	20.64	0.00240855	20.64	0.20785
20.63	0.290897	20.63	0.00249218	20.63	0.209648
20.62	0.291988	20.62	0.00246709	20.62	0.219922
20.61	0.290937	20.61	0.00268453	20.61	0.22922
20.6	0.296164	20.6	0.00250054	20.6	0.235179
20.59	0.29768	20.59	0.00265108	20.59	0.244786
20.58	0.295951	20.58	0.00242528	20.58	0.250539
20.57	0.299237	20.57	0.00245037	20.57	0.252594
20.56	0.303572	20.56	0.00268453	20.56	0.264358
20.55	0.303905	20.55	0.00251727	20.55	0.274941
20.54	0.303865	20.54	0.00258417	20.54	0.271756
20.53	0.302109	20.53	0.00273471	20.53	0.282801
20.52	0.303559	20.52	0.00274307	20.52	0.292202
20.51	0.303838	20.51	0.00283506	20.51	0.291996
20.5	0.302588	20.5	0.00290197	20.5	0.301808
20.49	0.308041	20.49	0.00301905	20.49	0.308281
20.48	0.307762	20.48	0.00324485	20.48	0.311569
20.47	0.30586	20.47	0.00377172	20.47	0.321381
20.46	0.311034	20.46	0.00435713	20.46	0.325491
20.45	0.306232	20.45	0.00527707	20.45	0.327083
20.44	0.306246	20.44	0.00718384	20.44	0.335148
20.43	0.307256	20.43	0.00908224	20.43	0.340234
20.42	0.306006	20.42	0.0114406	20.42	0.341621
20.41	0.306299	20.41	0.0145098	20.41	0.351331
20.4	0.306153	20.4	0.0164501	20.4	0.356365
20.39	0.309571	20.39	0.0190844	20.39	0.359242
20.38	0.305128	20.38	0.0216184	20.38	0.354516
20.37	0.308919	20.37	0.0256327	20.37	0.371417
20.36	0.306259	20.36	0.0287604	20.36	0.380715
20.35	0.307709	20.35	0.0319635	20.35	0.380253
20.34	0.308879	20.34	0.0357603	20.34	0.392428
20.33	0.308573	20.33	0.0401174	20.33	0.40039
20.32	0.309172	20.32	0.0437971	20.32	0.395099
20.31	0.307496	20.31	0.0479285	20.31	0.396383
20.3	0.308759	20.3	0.0506214	20.3	0.39926
20.29	0.308281	20.29	0.0545938	20.29	0.405219
20.28	0.305102	20.28	0.0600298	20.28	0.408713
20.27	0.301444	20.27	0.062154	20.27	0.413644
20.26	0.305474	20.26	0.0665111	20.26	0.413439
20.25	0.306552	20.25	0.0705086	20.25	0.426641
20.24	0.307163	20.24	0.0755348	20.24	0.419552
20.23	0.302322	20.23	0.0813137	20.23	0.425614
20.22	0.307536	20.22	0.0835884	20.22	0.421196
20.21	0.309424	20.21	0.0872598	20.21	0.437994
20.2	0.308706	20.2	0.0906802	20.2	0.433474
20.19	0.308813	20.19	0.0937495	20.19	0.441899
20.18	0.309717	20.18	0.0980564	20.18	0.439844
20.17	0.306591	20.17	0.100473	20.17	0.440666
20.16	0.30832	20.16	0.104713	20.16	0.446317
20.15	0.304291	20.15	0.108711	20.15	0.447961
20.14	0.303453	20.14	0.113846	20.14	0.452944
20.13	0.306724	20.13	0.116179	20.13	0.451402
20.12	0.305155	20.12	0.119859	20.12	0.453355
20.11	0.303266	20.11	0.124969	20.11	0.459005
20.1	0.302748	20.1	0.125671	20.1	0.461985
20.09	0.300739	20.09	0.129409	20.09	0.46106
20.08	0.30167	20.08	0.133373	20.08	0.475598
20.07	0.30062	20.07	0.137806	20.07	0.467893
20.06	0.302681	20.06	0.138977	20.06	0.467893
20.05	0.299409	20.05	0.14177	20.05	0.474417
20.04	0.302601	20.04	0.144446	20.04	0.47565
20.03	0.300806	20.03	0.14872	20.03	0.477705
20.02	0.300407	20.02	0.150944	20.02	0.476831
20.01	0.299981	20.01	0.15301	20.01	0.480427
20	0.297042	20	0.154917	20	0.489006
19.99	0.298332	19.99	0.159048	19.99	0.492089
19.98	0.297973	19.98	0.160486	19.98	0.485565
19.97	0.299024	19.97	0.161716	19.97	0.484845
19.96	0.295739	19.96	0.163723	19.96	0.493424
19.95	0.297641	19.95	0.166516	19.95	0.492808
19.94	0.296776	19.94	0.167762	19.94	0.5
19.93	0.29667	19.93	0.169895	19.93	0.495788
19.92	0.293331	19.92	0.171091	19.92	0.490394
19.91	0.294382	19.91	0.173867	19.91	0.496096
19.9	0.290698	19.9	0.175197	19.9	0.494606
19.89	0.297813	19.89	0.176635	19.89	0.492397
19.88	0.29538	19.88	0.177731	19.88	0.493579
19.87	0.292414	19.87	0.180591	19.87	0.502106
19.86	0.293079	19.86	0.18182	19.86	0.497123
19.85	0.294036	19.85	0.180834	19.85	0.499332
19.84	0.293052	19.84	0.182155	19.84	0.490034
19.83	0.29272	19.83	0.181026	19.83	0.49363
19.82	0.291642	19.82	0.182565	19.82	0.494811
19.81	0.293358	19.81	0.182682	19.81	0.489674
19.8	0.290871	19.8	0.183736	19.8	0.494195
19.79	0.289089	19.79	0.186102	19.79	0.490239
19.78	0.284048	19.78	0.185483	19.78	0.491986
19.77	0.290073	19.77	0.189205	19.77	0.491832
19.76	0.289727	19.76	0.189565	19.76	0.48541
19.75	0.289035	19.75	0.188461	19.75	0.481763
19.74	0.289341	19.74	0.18775	19.74	0.486797
19.73	0.286894	19.73	0.192918	19.73	0.490291
19.72	0.283755	19.72	0.193152	19.72	0.48202
19.71	0.284553	19.71	0.193194	19.71	0.482842
19.7	0.283755	19.7	0.1925	19.7	0.479246
19.69	0.281308	19.69	0.193378	19.69	0.472362
19.68	0.281574	19.68	0.195076	19.68	0.485462
19.67	0.281042	19.67	0.198455	19.67	0.476061
19.66	0.280723	19.66	0.197392	19.66	0.483304
19.65	0.279792	19.65	0.198655	19.65	0.484126
19.64	0.274711	19.64	0.198563	19.64	0.48238
19.63	0.274046	19.63	0.195293	19.63	0.478116
19.62	0.274312	19.62	0.196707	19.62	0.471694
19.61	0.272384	19.61	0.199324	19.61	0.470564
19.6	0.268434	19.6	0.200972	19.6	0.478732
19.59	0.269657	19.59	0.199374	19.59	0.477653
19.58	0.265202	19.58	0.196999	19.58	0.473595
19.57	0.263366	19.57	0.197886	19.57	0.481712
19.56	0.264111	19.56	0.199065	19.56	0.475907
19.55	0.262648	19.55	0.203431	19.55	0.478629
19.54	0.258286	19.54	0.201908	19.54	0.478938
19.53	0.256238	19.53	0.202126	19.53	0.48089
19.52	0.255067	19.52	0.20093	19.52	0.487363
19.51	0.258153	19.51	0.199567	19.51	0.483612
19.5	0.248697	19.5	0.200562	19.5	0.483407
19.49	0.249348	19.49	0.200604	19.49	0.485051
19.48	0.249535	19.48	0.200278	19.48	0.484178
19.47	0.246861	19.47	0.201842	19.47	0.478681
19.46	0.24456	19.46	0.20047	19.46	0.476934
19.45	0.242246	19.45	0.201231	19.45	0.48351
19.44	0.246183	19.44	0.20282	19.44	0.472824
19.43	0.24476	19.43	0.198756	19.43	0.476523
19.42	0.243337	19.42	0.197568	19.42	0.482893
19.41	0.245691	19.41	0.200102	19.41	0.481147
19.4	0.242525	19.4	0.19899	19.4	0.478116
19.39	0.241688	19.39	0.199299	19.39	0.47678
19.38	0.242193	19.38	0.200637	19.38	0.476883
19.37	0.241023	19.37	0.201055	19.37	0.481506
19.36	0.239693	19.36	0.201925	19.36	0.477551
19.35	0.241275	19.35	0.199241	19.35	0.475239
19.34	0.240358	19.34	0.197417	19.34	0.485205
19.33	0.239161	19.33	0.197116	19.33	0.478424
19.32	0.241661	19.32	0.199676	19.32	0.470872
19.31	0.240477	19.31	0.198271	19.31	0.471951
19.3	0.238961	19.3	0.19521	19.3	0.479349
19.29	0.241528	19.29	0.19817	19.29	0.475393
19.28	0.240145	19.28	0.196916	19.28	0.474263
19.27	0.238615	19.27	0.195845	19.27	0.476369
19.26	0.241461	19.26	0.196188	19.26	0.464708
19.25	0.243323	19.25	0.195159	19.25	0.461369
19.24	0.240092	19.24	0.197535	19.24	0.466968
19.23	0.239786	19.23	0.19684	19.23	0.468817
19.22	0.238442	19.22	0.19756	19.22	0.472876
19.21	0.241235	19.21	0.194223	19.21	0.464399
19.2	0.243257	19.2	0.192023	19.2	0.460649
19.19	0.244215	19.19	0.192299	19.19	0.468663
19.18	0.241754	19.18	0.19255	19.18	0.462293
19.17	0.238176	19.17	0.192559	19.17	0.456283
19.16	0.239227	19.16	0.190861	19.16	0.461574
19.15	0.238682	19.15	0.19148	19.15	0.459827
19.14	0.240969	19.14	0.191597	19.14	0.450426
19.13	0.242592	19.13	0.192642	19.13	0.452327
19.12	0.243589	19.12	0.190669	19.12	0.454587
19.11	0.241528	19.11	0.189456	19.11	0.462447
19.1	0.239826	19.1	0.189272	19.1	0.457207
19.09	0.245678	19.09	0.186621	19.09	0.45392
19.08	0.245678	19.08	0.186153	19.08	0.455358
19.07	0.244161	19.07	0.183861	19.07	0.452892
19.06	0.245199	19.06	0.184154	19.06	0.453098
19.05	0.242366	19.05	0.187867	19.05	0.453766
19.04	0.245531	19.04	0.184998	19.04	0.447139
19.03	0.242339	19.03	0.182205	19.03	0.448063
19.02	0.242286	19.02	0.182648	19.02	0.452224
19.01	0.243124	19.01	0.183752	19.01	0.454587
19	0.242911	19	0.182364	19	0.451659
18.99	0.243004	18.99	0.180775	18.99	0.445341
18.98	0.243709	18.98	0.179905	18.98	0.444827
18.97	0.243337	18.97	0.179194	18.97	0.43933
18.96	0.245624	18.96	0.178183	18.96	0.438662
18.95	0.244653	18.95	0.176635	18.95	0.437686
18.94	0.248431	18.94	0.175055	18.94	0.441899
18.93	0.246515	18.93	0.175222	18.93	0.441488
18.92	0.247234	18.92	0.176819	18.92	0.444878
18.91	0.246356	18.91	0.175105	18.91	0.437429
18.9	0.245132	18.9	0.173382	18.9	0.436505
18.89	0.245372	18.89	0.173265	18.89	0.441231
18.88	0.248471	18.88	0.175197	18.88	0.439741
18.87	0.251955	18.87	0.171994	18.87	0.434296
18.86	0.250825	18.86	0.172688	18.86	0.436042
18.85	0.250758	18.85	0.170305	18.85	0.42921
18.84	0.251623	18.84	0.17191	18.84	0.428234
18.83	0.250133	18.83	0.170873	18.83	0.437429
18.82	0.251729	18.82	0.170706	18.82	0.428542
18.81	0.252101	18.81	0.168005	18.81	0.424432
18.8	0.254934	18.8	0.169334	18.8	0.4251
18.79	0.255107	18.79	0.168783	18.79	0.419449
18.78	0.250851	18.78	0.166984	18.78	0.432395
18.77	0.254229	18.77	0.16619	18.77	0.424535
18.76	0.258366	18.76	0.164676	18.76	0.420477
18.75	0.258698	18.75	0.164726	18.75	0.420579
18.74	0.257514	18.74	0.16445	18.74	0.419141
18.73	0.256823	18.73	0.165454	18.73	0.415596
18.72	0.256371	18.72	0.163305	18.72	0.416829
18.71	0.260879	18.71	0.162652	18.71	0.415802
18.7	0.260174	18.7	0.161515	18.7	0.416059
18.69	0.262369	18.69	0.163204	18.69	0.419655
18.68	0.264018	18.68	0.159307	18.68	0.414004
18.67	0.26443	18.67	0.161415	18.67	0.415545
18.66	0.262888	18.66	0.159976	18.66	0.414774
18.65	0.261039	18.65	0.156798	18.65	0.405939
18.64	0.264058	18.64	0.157283	18.64	0.406658
18.63	0.265774	18.63	0.157426	18.63	0.406606
18.62	0.266	18.62	0.15822	18.62	0.408199
18.61	0.268274	18.61	0.157058	18.61	0.41123
18.6	0.26874	18.6	0.154892	18.6	0.403062
18.59	0.268021	18.59	0.154574	18.59	0.405373
18.58	0.272597	18.58	0.151605	18.58	0.396589
18.57	0.271466	18.57	0.153721	18.57	0.395613
18.56	0.272663	18.56	0.153988	18.56	0.396178
18.55	0.276001	18.55	0.153779	18.55	0.397616
18.54	0.274512	18.54	0.152583	18.54	0.398901
18.53	0.279579	18.53	0.151404	18.53	0.395202
18.52	0.28071	18.52	0.152023	18.52	0.396846
18.51	0.273607	18.51	0.150041	18.51	0.396075
18.5	0.281853	18.5	0.150593	18.5	0.396229
18.49	0.283117	18.49	0.148753	18.49	0.394483
18.48	0.283529	18.48	0.147131	18.48	0.385904
18.47	0.280763	18.47	0.145374	18.47	0.381743
18.46	0.281627	18.46	0.148025	18.46	0.386109
18.45	0.286881	18.45	0.147206	18.45	0.389602
18.44	0.287932	18.44	0.146077	18.44	0.38878
18.43	0.288942	18.43	0.145667	18.43	0.383335
18.42	0.290645	18.42	0.143752	18.42	0.380921
18.41	0.289461	18.41	0.143903	18.41	0.384311
18.4	0.289581	18.4	0.142916	18.4	0.375013
18.39	0.293092	18.39	0.144831	18.39	0.383335
18.38	0.296178	18.38	0.142631	18.38	0.382205
18.37	0.296763	18.37	0.142389	18.37	0.377016
18.36	0.300487	18.36	0.14085	18.36	0.379482
18.35	0.298093	18.35	0.141494	18.35	0.370441
18.34	0.302136	18.34	0.140206	18.34	0.370903
18.33	0.300793	18.33	0.140465	18.33	0.378866
18.32	0.302974	18.32	0.140064	18.32	0.378609
18.31	0.305607	18.31	0.140507	18.31	0.372752
18.3	0.307443	18.3	0.139052	18.3	0.377838
18.29	0.31231	18.29	0.137772	18.29	0.37414
18.28	0.310635	18.28	0.13794	18.28	0.371468
18.27	0.310927	18.27	0.139035	18.27	0.364173
18.26	0.315622	18.26	0.138993	18.26	0.366126
18.25	0.310808	18.25	0.138032	18.25	0.357187
18.24	0.318575	18.24	0.136919	18.24	0.358728
18.23	0.319266	18.23	0.13651	18.23	0.364995
18.22	0.319213	18.22	0.134745	18.22	0.357495
18.21	0.323748	18.21	0.134988	18.21	0.352666
18.2	0.326063	18.2	0.136593	18.2	0.35354
18.19	0.326768	18.19	0.135882	18.19	0.353796
18.18	0.331675	18.18	0.134728	18.18	0.358112
18.17	0.329029	18.17	0.135063	18.17	0.359088
18.16	0.334428	18.16	0.133499	18.16	0.355081
18.15	0.342222	18.15	0.132872	18.15	0.350765
18.14	0.340533	18.14	0.135448	18.14	0.349378
18.13	0.343233	18.13	0.134059	18.13	0.348711
18.12	0.348207	18.12	0.134193	18.12	0.34496
18.11	0.349883	18.11	0.13293	18.11	0.349122
18.1	0.356772	18.1	0.133474	18.1	0.344241
18.09	0.358328	18.09	0.13436	18.09	0.349378
18.08	0.362159	18.08	0.13038	18.08	0.343162
18.07	0.366335	18.07	0.132512	18.07	0.348454
18.06	0.371668	18.06	0.131383	18.06	0.345885
18.05	0.371988	18.05	0.131149	18.05	0.341262
18.04	0.373052	18.04	0.1314	18.04	0.338693
18.03	0.377826	18.03	0.13109	18.03	0.336895
18.02	0.381218	18.02	0.130446	18.02	0.334943
18.01	0.38558	18.01	0.131467	18.01	0.342546
18	0.390089	18	0.131918	18	0.335919
17.99	0.397563	17.99	0.130346	17.99	0.336176
17.98	0.399519	17.98	0.131659	17.98	0.326415
17.97	0.410651	17.97	0.131458	17.97	0.3277
17.96	0.414614	17.96	0.13038	17.96	0.334737
17.95	0.420998	17.95	0.129819	17.95	0.331244
17.94	0.421078	17.94	0.131927	17.94	0.32883
17.93	0.42947	17.93	0.131659	17.93	0.334686
17.92	0.435335	17.92	0.130246	17.92	0.326158
17.91	0.444207	17.91	0.130731	17.91	0.327545
17.9	0.446268	17.9	0.130823	17.9	0.324412
17.89	0.456296	17.89	0.131977	17.89	0.324617
17.88	0.467216	17.88	0.131224	17.88	0.323384
17.87	0.478361	17.87	0.130371	17.87	0.324206
17.86	0.483415	17.86	0.13206	17.86	0.323076
17.85	0.492565	17.85	0.132069	17.85	0.325285
17.84	0.500918	17.84	0.131233	17.84	0.321278
17.83	0.515933	17.83	0.132897	17.83	0.324566
17.82	0.528489	17.82	0.13247	17.82	0.325696
17.81	0.537306	17.81	0.132805	17.81	0.317939
17.8	0.548212	17.8	0.133741	17.8	0.321535
17.79	0.559118	17.79	0.13436	17.79	0.324155
17.78	0.577326	17.78	0.134402	17.78	0.32698
17.77	0.585798	17.77	0.137045	17.77	0.324977
17.76	0.59588	17.76	0.136786	17.76	0.324206
17.75	0.613914	17.75	0.134795	17.75	0.325028
17.74	0.631976	17.74	0.13702	17.74	0.328778
17.73	0.649425	17.73	0.138433	17.73	0.329754
17.72	0.658403	17.72	0.139713	17.72	0.33407
17.71	0.676438	17.71	0.14121	17.71	0.326158
17.7	0.692384	17.7	0.14187	17.7	0.327186
17.69	0.710552	17.69	0.142748	17.69	0.341364
17.68	0.714994	17.68	0.147147	17.68	0.333402
17.67	0.731074	17.67	0.149439	17.67	0.334532
17.66	0.750293	17.66	0.155117	17.66	0.342957
17.65	0.768021	17.65	0.160445	17.65	0.352461
17.64	0.779619	17.64	0.16481	17.64	0.362786
17.63	0.791762	17.63	0.17145	17.63	0.369978
17.62	0.802668	17.62	0.177731	17.62	0.379174
17.61	0.826408	17.61	0.184932	17.61	0.384465
17.6	0.833803	17.6	0.192542	17.6	0.396178
17.59	0.843406	17.59	0.198948	17.59	0.40301
17.58	0.847303	17.58	0.205287	17.58	0.420888
17.57	0.861241	17.57	0.216034	17.57	0.432498
17.56	0.875126	17.56	0.222498	17.56	0.435683
17.55	0.888852	17.55	0.227424	17.55	0.454998
17.54	0.894012	17.54	0.236866	17.54	0.45916
17.53	0.897577	17.53	0.245229	17.53	0.47267
17.52	0.909267	17.52	0.250565	17.52	0.474468
17.51	0.915532	17.51	0.257012	17.51	0.485719
17.5	0.925839	17.5	0.26561	17.5	0.494811
17.49	0.940722	17.49	0.272919	17.49	0.497894
17.48	0.943927	17.48	0.281825	17.48	0.507141
17.47	0.951482	17.47	0.292288	17.47	0.518853
17.46	0.956403	17.46	0.298886	17.46	0.52358
17.45	0.960459	17.45	0.309607	17.45	0.517209
17.44	0.969117	17.44	0.313086	17.44	0.527124
17.43	0.963704	17.43	0.320923	17.43	0.535395
17.42	0.965872	17.42	0.330841	17.42	0.540532
17.41	0.969317	17.41	0.341103	17.41	0.550755
17.4	0.97078	17.4	0.352552	17.4	0.548238
17.39	0.97344	17.39	0.362403	17.39	0.557999
17.38	0.979518	17.38	0.370574	17.38	0.55656
17.37	0.979039	17.37	0.377248	17.37	0.567143
17.36	0.982657	17.36	0.388061	17.36	0.562519
17.35	0.985609	17.35	0.396466	17.35	0.562468
17.34	0.990717	17.34	0.403783	17.34	0.570841
17.33	0.993736	17.33	0.413802	17.33	0.569352
17.32	0.99464	17.32	0.42628	17.32	0.569454
17.31	0.996569	17.31	0.436834	17.31	0.58127
17.3	0.991741	17.3	0.44508	17.3	0.58091
17.29	0.990956	17.29	0.452172	17.29	0.589541
17.28	0.99597	17.28	0.456562	17.28	0.588616
17.27	0.995146	17.27	0.466397	17.27	0.593342
17.26	0.980409	17.26	0.474936	17.26	0.598479
17.25	0.988003	17.25	0.484645	17.25	0.609524
17.24	0.998657	17.24	0.489897	17.24	0.602127
17.23	0.998497	17.23	0.50107	17.23	0.600945
17.22	0.995983	17.22	0.50567	17.22	0.616665
17.21	1	17.21	0.515145	17.21	0.624422
17.2	0.996183	17.2	0.524621	17.2	0.636546
17.19	0.992725	17.19	0.535384	17.19	0.64194
17.18	0.999455	17.18	0.5375	17.18	0.648361
17.17	0.986833	17.17	0.546741	17.17	0.645998
17.16	0.985942	17.16	0.550437	17.16	0.64682
17.15	0.984918	17.15	0.561727	17.15	0.67004
17.14	0.982072	17.14	0.564546	17.14	0.67754
17.13	0.976499	17.13	0.571153	17.13	0.677951
17.12	0.970807	17.12	0.581046	17.12	0.676513
17.11	0.970447	17.11	0.58593	17.11	0.688739
17.1	0.967694	17.1	0.595706	17.1	0.698192
17.09	0.965939	17.09	0.595305	17.09	0.718894
17.08	0.960592	17.08	0.606704	17.08	0.725984
17.07	0.973985	17.07	0.608786	17.07	0.724699
17.06	0.967787	17.06	0.622217	17.06	0.736155
17.05	0.961962	17.05	0.629326	17.05	0.749152
17.04	0.958158	17.04	0.631927	17.04	0.746173
17.03	0.954328	17.03	0.639905	17.03	0.753879
17.02	0.961816	17.02	0.646328	17.02	0.769804
17.01	0.941773	17.01	0.64376	17.01	0.776996
17	0.945031	17	0.655251	17	0.777253
16.99	0.942557	16.99	0.656924	16.99	0.795438
16.98	0.942265	16.98	0.667168	16.98	0.793486
16.97	0.946507	16.97	0.671726	16.97	0.802836
16.96	0.940137	16.96	0.680056	16.96	0.810182
16.95	0.931558	16.95	0.680666	16.95	0.813316
16.94	0.930468	16.94	0.68346	16.94	0.815884
16.93	0.934577	16.93	0.68918	16.93	0.834121
16.92	0.922873	16.92	0.698279	16.92	0.837306
16.91	0.924616	16.91	0.708908	16.91	0.851844
16.9	0.912513	16.9	0.714261	16.9	0.851382
16.89	0.914508	16.89	0.71687	16.89	0.859807
16.88	0.914162	16.88	0.726897	16.88	0.860012
16.87	0.909134	16.87	0.734441	16.87	0.865098
16.86	0.910837	16.86	0.744376	16.86	0.881075
16.85	0.895954	16.85	0.756929	16.85	0.889294
16.84	0.887349	16.84	0.754947	16.84	0.893609
16.83	0.8884	16.83	0.76106	16.83	0.896743
16.82	0.885141	16.82	0.770887	16.82	0.901264
16.81	0.880406	16.81	0.776139	16.81	0.912
16.8	0.867266	16.8	0.774884	16.8	0.923867
16.79	0.874887	16.79	0.786358	16.79	0.909894
16.78	0.869434	16.78	0.798869	16.78	0.913747
16.77	0.86579	16.77	0.797331	16.77	0.921145
16.76	0.85773	16.76	0.806053	16.76	0.934912
16.75	0.868782	16.75	0.811874	16.75	0.93445
16.74	0.860988	16.74	0.820755	16.74	0.934553
16.73	0.853926	16.73	0.828859	16.73	0.928182
16.72	0.84983	16.72	0.83897	16.72	0.933782
16.71	0.841477	16.71	0.837088	16.71	0.957721
16.7	0.833338	16.7	0.843051	16.7	0.95731
16.69	0.834322	16.69	0.856683	16.69	0.953509
16.68	0.827286	16.68	0.858933	16.68	0.96666
16.67	0.825065	16.67	0.860379	16.67	0.961523
16.66	0.814252	16.66	0.87008	16.66	0.962858
16.65	0.812829	16.65	0.876319	16.65	0.960136
16.64	0.809916	16.64	0.883169	16.64	0.964399
16.63	0.803054	16.63	0.88965	16.63	0.977602
16.62	0.799064	16.62	0.899067	16.62	0.969948
16.61	0.798771	16.61	0.896056	16.61	0.977756
16.6	0.793052	16.6	0.904703	16.6	0.980684
16.59	0.786163	16.59	0.911385	16.59	0.973235
16.58	0.783237	16.58	0.912782	16.58	0.969691
16.57	0.774472	16.57	0.915609	16.57	0.975136
16.56	0.773235	16.56	0.928906	16.56	0.972568
16.55	0.768141	16.55	0.932945	16.55	0.979657
16.54	0.766638	16.54	0.932577	16.54	0.974931
16.53	0.756238	16.53	0.931197	16.53	0.981763
16.52	0.750904	16.52	0.936441	16.52	0.995377
16.51	0.745784	16.51	0.942304	16.51	0.989315
16.5	0.741315	16.5	0.94651	16.5	0.990907
16.49	0.734532	16.49	0.952741	16.49	0.995222
16.48	0.723839	16.48	0.950491	16.48	0.999435
16.47	0.727723	16.47	0.958026	16.47	0.990496
16.46	0.725009	16.46	0.960075	16.46	0.994349
16.45	0.728148	16.45	0.965001	16.45	0.983407
16.44	0.706802	16.44	0.974794	16.44	0.98726
16.43	0.702293	16.43	0.983358	16.43	0.987311
16.42	0.706203	16.42	0.97711	16.42	0.978629
16.41	0.69966	16.41	0.967342	16.41	0.982431
16.4	0.691733	16.4	0.977662	16.4	0.992089
16.39	0.690403	16.39	0.975789	16.39	0.9869
16.38	0.685429	16.38	0.978842	16.38	0.984126
16.37	0.684617	16.37	0.982814	16.37	0.991113
16.36	0.671557	16.36	0.983951	16.36	0.982123
16.35	0.665705	16.35	0.989755	16.35	0.99512
16.34	0.658975	16.34	0.980054	16.34	0.993322
16.33	0.660943	16.33	0.982279	16.33	0.998973
16.32	0.65045	16.32	0.990383	16.32	0.995377
16.31	0.648521	16.31	0.996421	16.31	0.994452
16.3	0.644132	16.3	1	16.3	0.980273
16.29	0.64106	16.29	0.995827	16.29	1
16.28	0.635607	16.28	0.995007	16.28	0.984999
16.27	0.630712	16.27	0.992557	16.27	0.970564
16.26	0.623504	16.26	0.984512	16.26	0.980582
16.25	0.618224	16.25	0.992172	16.25	0.970256
16.24	0.614247	16.24	0.992749	16.24	0.976523
16.23	0.607158	16.23	0.99913	16.23	0.975188
16.22	0.603394	16.22	0.988768	16.22	0.963064
16.21	0.59709	16.21	0.990424	16.21	0.983767
16.2	0.583457	16.2	0.988752	16.2	0.977191
16.19	0.587966	16.19	0.988743	16.19	0.978373
16.18	0.581609	16.18	0.994531	16.18	0.962653
16.17	0.57178	16.17	0.999858	16.17	0.959057
16.16	0.573429	16.16	0.997081	16.16	0.95654
16.15	0.563374	16.15	0.993226	16.15	0.960033
16.14	0.558041	16.14	0.988484	16.14	0.966043
16.13	0.555261	16.13	0.988944	16.13	0.960752
16.12	0.550899	16.12	0.980339	16.12	0.960392
16.11	0.546736	16.11	0.980916	16.11	0.949142
16.1	0.542786	16.1	0.982312	16.1	0.945135
16.09	0.532093	16.09	0.986335	16.09	0.948217
16.08	0.528129	16.08	0.972921	16.08	0.948577
16.07	0.531162	16.07	0.968237	16.07	0.957721
16.06	0.523568	16.06	0.962483	16.06	0.943748
16.05	0.511558	16.05	0.972845	16.05	0.948731
16.04	0.510281	16.04	0.964457	16.04	0.942207
16.03	0.514896	16.03	0.961053	16.03	0.937481
16.02	0.504216	16.02	0.950524	16.02	0.921658
16.01	0.496515	16.01	0.954505	16.01	0.927977
16	0.492845	16	0.95305	16	0.933679
15.99	0.491089	15.99	0.942638	15.99	0.925922
15.98	0.485011	15.98	0.947455	15.98	0.919449
15.97	0.483894	15.97	0.955659	15.97	0.911281
15.96	0.480569	15.96	0.949864	15.96	0.910151
15.95	0.470953	15.95	0.944286	15.95	0.912514
15.94	0.468506	15.94	0.950926	15.94	0.903678
15.93	0.461816	15.93	0.944378	15.93	0.886006
15.92	0.459768	15.92	0.930737	15.92	0.88313
15.91	0.454035	15.91	0.930277	15.91	0.893507
15.9	0.450311	15.9	0.92531	15.9	0.882719
15.89	0.447598	15.89	0.917382	15.89	0.875321
15.88	0.439871	15.88	0.914078	15.88	0.882873
15.87	0.441414	15.87	0.909437	15.87	0.872187
15.86	0.43475	15.86	0.910139	15.86	0.866845
15.85	0.428845	15.85	0.905431	15.85	0.872804
15.84	0.424283	15.84	0.891883	15.84	0.866588
15.83	0.423498	15.83	0.896223	15.83	0.869722
15.82	0.417966	15.82	0.893045	15.82	0.860269
15.81	0.409653	15.81	0.887517	15.81	0.855286
15.8	0.407179	15.8	0.889541	15.8	0.850406
15.79	0.398029	15.79	0.879823	15.79	0.850303
15.78	0.395263	15.78	0.868165	15.78	0.843933
15.77	0.393214	15.77	0.871427	15.77	0.835303
15.76	0.388493	15.76	0.862504	15.76	0.845217
15.75	0.386125	15.75	0.85624	15.75	0.844036
15.74	0.385434	15.74	0.845585	15.74	0.818144
15.73	0.37889	15.73	0.852292	15.73	0.83371
15.72	0.375113	15.72	0.853957	15.72	0.823076
15.71	0.371296	15.71	0.833601	15.71	0.822614
15.7	0.36583	15.7	0.828767	15.7	0.806689
15.69	0.361786	15.69	0.826969	15.69	0.808024
15.68	0.358302	15.68	0.824535	15.68	0.811723
15.67	0.354259	15.67	0.81864	15.67	0.790404
15.66	0.353248	15.66	0.814391	15.66	0.781311
15.65	0.346558	15.65	0.811163	15.65	0.792253
15.64	0.345148	15.64	0.806906	15.64	0.790044
15.63	0.340892	15.63	0.805978	15.63	0.794205
15.62	0.33911	15.62	0.797598	15.62	0.784085
15.61	0.339735	15.61	0.789938	15.61	0.781003
15.6	0.334428	15.6	0.781357	15.6	0.766824
15.59	0.333497	15.59	0.778606	15.59	0.758913
15.58	0.326262	15.58	0.779501	15.58	0.758862
15.57	0.32182	15.57	0.771899	15.57	0.763023
15.56	0.323456	15.56	0.76801	15.56	0.748639
15.55	0.315742	15.55	0.752153	15.55	0.736155
15.54	0.312084	15.54	0.745455	15.54	0.743656
15.53	0.30711	15.53	0.749737	15.53	0.72809
15.52	0.305767	15.52	0.745313	15.52	0.730864
15.51	0.304224	15.51	0.731664	15.51	0.735436
15.5	0.299981	15.5	0.729322	15.5	0.724751
15.49	0.301484	15.49	0.72709	15.49	0.723878
15.48	0.292294	15.48	0.718333	15.48	0.729323
15.47	0.288969	15.47	0.71937	15.47	0.706617
15.46	0.290459	15.46	0.714085	15.46	0.705486
15.45	0.281055	15.45	0.710832	15.45	0.701017
15.44	0.280085	15.44	0.701014	15.44	0.700247
15.43	0.2766	15.43	0.69858	15.43	0.70451
15.42	0.27515	15.42	0.689682	15.42	0.683705
15.41	0.269152	15.41	0.680792	15.41	0.681753
15.4	0.270575	15.4	0.675264	15.4	0.679492
15.39	0.268447	15.39	0.670865	15.39	0.680571
15.38	0.264377	15.38	0.670305	15.38	0.676872
15.37	0.262422	15.37	0.66798	15.37	0.670913
15.36	0.256849	15.36	0.657442	15.36	0.659201
15.35	0.255559	15.35	0.652909	15.35	0.657505
15.34	0.255998	15.34	0.65444	15.34	0.648053
15.33	0.25141	15.33	0.644321	15.33	0.643481
15.32	0.248391	15.32	0.641628	15.32	0.639936
15.31	0.245744	15.31	0.635071	15.31	0.644252
15.3	0.246635	15.3	0.625579	15.3	0.64194
15.29	0.243004	15.29	0.621924	15.29	0.622675
15.28	0.237338	15.28	0.615293	15.28	0.627658
15.27	0.23529	15.27	0.609639	15.27	0.629713
15.26	0.235623	15.26	0.604705	15.26	0.618617
15.25	0.233082	15.25	0.60059	15.25	0.620261
15.24	0.228068	15.24	0.597889	15.24	0.615175
15.23	0.227031	15.23	0.595614	15.23	0.603411
15.22	0.224278	15.22	0.586825	15.22	0.590311
15.21	0.221206	15.21	0.579867	15.21	0.582246
15.2	0.21949	15.2	0.573344	15.2	0.580859
15.19	0.21558	15.19	0.563885	15.19	0.583428
15.18	0.2155	15.18	0.559152	15.18	0.586869
15.17	0.211643	15.17	0.562798	15.17	0.574078
15.16	0.2103	15.16	0.556618	15.16	0.573975
15.15	0.207733	15.15	0.554276	15.15	0.561749
15.14	0.20865	15.14	0.546858	15.14	0.563033
15.13	0.205738	15.13	0.542125	15.13	0.557177
15.12	0.202173	15.12	0.536605	15.12	0.554711
15.11	0.204647	15.11	0.529839	15.11	0.552502
15.1	0.20071	15.1	0.526084	15.1	0.548495
15.09	0.198489	15.09	0.519971	15.09	0.540532
15.08	0.195005	15.08	0.514702	15.08	0.536782
15.07	0.192424	15.07	0.515455	15.07	0.533546
15.06	0.190469	15.06	0.511692	15.06	0.528049
15.05	0.190695	15.05	0.505645	15.05	0.529076
15.04	0.189126	15.04	0.4999	15.04	0.524967
15.03	0.186559	15.03	0.49142	15.03	0.515103
15.02	0.184285	15.02	0.485866	15.02	0.512894
15.01	0.184112	15.01	0.485039	15.01	0.512689
15	0.182902	15	0.48115	15	0.504675
14.99	0.179616	14.99	0.476174	14.99	0.505086
14.98	0.176518	14.98	0.468614	14.98	0.49774
14.97	0.173871	14.97	0.464089	14.97	0.490034
14.96	0.173552	14.96	0.46066	14.96	0.492911
14.95	0.171756	14.95	0.454723	14.95	0.482534
14.94	0.172328	14.94	0.452481	14.94	0.483664
14.93	0.171198	14.93	0.447062	14.93	0.479914
14.92	0.170519	14.92	0.446468	14.92	0.476112
14.91	0.164787	14.91	0.438716	14.91	0.471643
14.9	0.160305	14.9	0.429583	14.9	0.464194
14.89	0.16214	14.89	0.431432	14.89	0.457721
14.88	0.159853	14.88	0.424607	14.88	0.455409
14.87	0.161329	14.87	0.419698	14.87	0.463115
14.86	0.156727	14.86	0.416947	14.86	0.456129
14.85	0.1569	14.85	0.416336	14.85	0.449348
14.84	0.155291	14.84	0.41034	14.84	0.433576
14.83	0.152139	14.83	0.406836	14.83	0.434809
14.82	0.150849	14.82	0.403817	14.82	0.429467
14.81	0.151314	14.81	0.396566	14.81	0.429107
14.8	0.148574	14.8	0.390871	14.8	0.420631
14.79	0.14912	14.79	0.390378	14.79	0.425357
14.78	0.145143	14.78	0.386121	14.78	0.427258
14.77	0.144584	14.77	0.38582	14.77	0.419603
14.76	0.143414	14.76	0.388596	14.76	0.415802
14.75	0.143773	14.75	0.383403	14.75	0.411846
14.74	0.140967	14.74	0.373677	14.74	0.404449
14.73	0.138985	14.73	0.367981	14.73	0.405887
14.72	0.138679	14.72	0.368157	14.72	0.394842
14.71	0.138174	14.71	0.362395	14.71	0.402445
14.7	0.138692	14.7	0.358172	14.7	0.396024
14.69	0.137495	14.69	0.354868	14.69	0.394945
14.68	0.135913	14.68	0.351941	14.68	0.38878
14.67	0.135407	14.67	0.347818	14.67	0.385236
14.66	0.130579	14.66	0.344548	14.66	0.385698
14.65	0.130965	14.65	0.344715	14.65	0.381691
14.64	0.129688	14.64	0.335675	14.64	0.370903
14.63	0.129635	14.63	0.333216	14.63	0.370287
14.62	0.126669	14.62	0.334237	14.62	0.36741
14.61	0.12615	14.61	0.327061	14.61	0.362581
14.6	0.124687	14.6	0.327663	14.6	0.35693
14.59	0.125007	14.59	0.321316	14.59	0.353385
14.58	0.12361	14.58	0.318397	14.58	0.353129
14.57	0.1222	14.57	0.315746	14.57	0.359088
14.56	0.120525	14.56	0.315361	14.56	0.353796
14.55	0.119168	14.55	0.311865	14.55	0.342751
14.54	0.117891	14.54	0.30796	14.54	0.344036
14.53	0.118303	14.53	0.303578	14.53	0.339772
14.52	0.114353	14.52	0.303009	14.52	0.337255
14.51	0.11567	14.51	0.299664	14.51	0.331501
14.5	0.114899	14.5	0.297615	14.5	0.33032
14.49	0.112944	14.49	0.297966	14.49	0.330217
14.48	0.111201	14.48	0.292371	14.48	0.323744
14.47	0.112292	14.47	0.290122	14.47	0.328111
14.46	0.112638	14.46	0.288265	14.46	0.326672
14.45	0.110044	14.45	0.285213	14.45	0.31799
14.44	0.108954	14.44	0.280496	14.44	0.312237
14.43	0.109299	14.43	0.283381	14.43	0.315268
14.42	0.108289	14.42	0.276038	14.42	0.31013
14.41	0.105828	14.41	0.271589	14.41	0.298058
14.4	0.105988	14.4	0.272024	14.4	0.304582
14.39	0.105629	14.39	0.268545	14.39	0.300164
14.38	0.103607	14.38	0.262883	14.38	0.299753
14.37	0.103381	14.37	0.262791	14.37	0.302887
14.36	0.102995	14.36	0.26152	14.36	0.291534
14.35	0.101838	14.35	0.257238	14.35	0.294411
14.34	0.10112	14.34	0.256678	14.34	0.291277
14.33	0.0985264	14.33	0.254805	14.33	0.29215
14.32	0.0975821	14.32	0.248892	14.32	0.285832
14.31	0.0982072	14.31	0.247094	14.31	0.280284
14.3	0.0985796	14.3	0.246843	14.3	0.287887
14.29	0.096957	14.29	0.243882	14.29	0.277355
14.28	0.0957467	14.28	0.24282	14.28	0.276071
14.27	0.09576	14.27	0.240671	14.27	0.278948
14.26	0.094031	14.26	0.236732	14.26	0.273708
14.25	0.0927276	14.25	0.235637	14.25	0.273657
14.24	0.0902804	14.24	0.235001	14.24	0.272835
14.23	0.0909986	14.23	0.231681	14.23	0.266413
14.22	0.0881923	14.22	0.227901	14.22	0.261122
14.21	0.0894824	14.21	0.224957	14.21	0.258245
14.2	0.0890169	14.2	0.226395	14.2	0.259273
14.19	0.0878731	14.19	0.225066	14.19	0.259632
14.18	0.0873544	14.18	0.220658	14.18	0.257629
14.17	0.0857717	14.17	0.22075	14.17	0.256653
14.16	0.0864101	14.16	0.21585	14.16	0.25429
14.15	0.0862904	14.15	0.217773	14.15	0.247765
14.14	0.0846944	14.14	0.212897	14.14	0.245967
14.13	0.0846412	14.13	0.212387	14.13	0.240111
14.12	0.0832048	14.12	0.208465	14.12	0.241293
14.11	0.0839762	14.11	0.208273	14.11	0.233844
14.1	0.0832846	14.1	0.206073	14.1	0.233844
14.09	0.0827127	14.09	0.203104	14.09	0.229888
14.08	0.0809704	14.08	0.200888	14.08	0.232302
14.07	0.0804251	14.07	0.202276	14.07	0.235744
14.06	0.0793345	14.06	0.199466	14.06	0.229785
14.05	0.0777784	14.05	0.196414	14.05	0.226703
14.04	0.079667	14.04	0.196472	14.04	0.225419
14.03	0.0773927	14.03	0.195887	14.03	0.223415
14.02	0.0769405	14.02	0.192634	14.02	0.220847
14.01	0.0757568	14.01	0.189339	14.01	0.21874
14	0.0757435	14	0.188436	14	0.21761
13.99	0.0754642	13.99	0.185601	13.99	0.219665
13.98	0.0760228	13.98	0.184154	13.98	0.214631
13.97	0.0741475	13.97	0.187148	13.97	0.211651
13.96	0.0728441	13.96	0.183995	13.96	0.211754
13.95	0.0718998	13.95	0.1807	13.95	0.212473
13.94	0.0717934	13.94	0.179144	13.94	0.205538
13.93	0.0722589	13.93	0.176686	13.93	0.209853
13.92	0.0729239	13.92	0.175874	13.92	0.204099
13.91	0.0713412	13.91	0.172596	13.91	0.204254
13.9	0.0700112	13.9	0.173391	13.9	0.203843
13.89	0.0695058	13.89	0.17288	13.89	0.201736
13.88	0.0683088	13.88	0.17084	13.88	0.199322
13.87	0.0698383	13.87	0.167645	13.87	0.195007
13.86	0.0681891	13.86	0.166324	13.86	0.195572
13.85	0.0666596	13.85	0.166182	13.85	0.195315
13.84	0.0658749	13.84	0.162678	13.84	0.197216
13.83	0.0661542	13.83	0.163321	13.83	0.193055
13.82	0.0660345	13.82	0.162652	13.82	0.183294
13.81	0.0644385	13.81	0.161431	13.81	0.182677
13.8	0.0638001	13.8	0.158513	13.8	0.185503
13.79	0.0638533	13.79	0.15684	13.79	0.182883
13.78	0.0620977	13.78	0.155678	13.78	0.181393
13.77	0.062776	13.77	0.154532	13.77	0.180828
13.76	0.0622706	13.76	0.15347	13.76	0.183345
13.75	0.0627627	13.75	0.152441	13.75	0.180879
13.74	0.0607677	13.74	0.150509	13.74	0.179287
13.73	0.0625499	13.73	0.149748	13.73	0.172968
13.72	0.0604352	13.72	0.147624	13.72	0.175742
13.71	0.0605682	13.71	0.146236	13.71	0.172249
13.7	0.0605549	13.7	0.145199	13.7	0.170451
13.69	0.0596106	13.69	0.145241	13.69	0.166598
13.68	0.0585466	13.68	0.142021	13.68	0.166701
13.67	0.0587062	13.67	0.14034	13.67	0.165314
13.66	0.0580545	13.66	0.138467	13.66	0.164903
13.65	0.0558866	13.65	0.139119	13.65	0.162232
13.64	0.0563122	13.64	0.137956	13.64	0.166393
13.63	0.0579082	13.63	0.137195	13.63	0.162643
13.62	0.0564718	13.62	0.135598	13.62	0.161615
13.61	0.0558733	13.61	0.133156	13.61	0.158738
13.6	0.055461	13.6	0.132604	13.6	0.154526
13.59	0.0543438	13.59	0.132587	13.59	0.154423
13.58	0.0552349	13.58	0.131492	13.58	0.151187
13.57	0.0547827	13.57	0.130154	13.57	0.154834
13.56	0.0550487	13.56	0.12951	13.56	0.154474
13.55	0.0541975	13.55	0.127444	13.55	0.15057
13.54	0.05187	13.54	0.126583	13.54	0.147231
13.53	0.0535192	13.53	0.125337	13.53	0.146204
13.52	0.0524153	13.52	0.124475	13.52	0.143738
13.51	0.0534793	13.51	0.123856	13.51	0.147385
13.5	0.0511518	13.5	0.122627	13.5	0.147334
13.49	0.0503804	13.49	0.122209	13.49	0.141786
13.48	0.0500878	13.48	0.119959	13.48	0.1442
13.47	0.0503671	13.47	0.119173	13.47	0.143378
13.46	0.0507661	13.46	0.11827	13.46	0.139012
13.45	0.0503272	13.45	0.118629	13.45	0.141066
13.44	0.049476	13.44	0.116187	13.44	0.138755
13.43	0.0490504	13.43	0.115033	13.43	0.135416
13.42	0.0491967	13.42	0.115134	13.42	0.133515
13.41	0.0496356	13.41	0.113051	13.41	0.132847
13.4	0.0486647	13.4	0.112683	13.4	0.133515
13.39	0.0467628	13.39	0.112466	13.39	0.13408
13.38	0.0491036	13.38	0.111094	13.38	0.131665
13.37	0.0479066	13.37	0.107615	13.37	0.131152
13.36	0.0476539	13.36	0.107624	13.36	0.129405
13.35	0.0473214	13.35	0.109882	13.35	0.13146
13.34	0.0474677	13.34	0.108075	13.34	0.127145
13.33	0.0465367	13.33	0.108502	13.33	0.130689
13.32	0.0463771	13.32	0.105742	13.32	0.125398
13.31	0.0464037	13.31	0.106227	13.31	0.126837
13.3	0.044954	13.3	0.105993	13.3	0.124062
13.29	0.0447811	13.29	0.103961	13.29	0.1236
13.28	0.0459249	13.28	0.102464	13.28	0.123754
13.27	0.0442092	13.27	0.102054	13.27	0.122778
13.26	0.0439831	13.26	0.102213	13.26	0.118412
13.25	0.0431452	13.25	0.100983	13.25	0.117179
13.24	0.0446614	13.24	0.0994112	13.24	0.115381
13.23	0.0435974	13.23	0.10008	13.23	0.114713
13.22	0.0436772	13.22	0.0994029	13.22	0.11574
13.21	0.0427595	13.21	0.0976132	13.21	0.113377
13.2	0.0426265	13.2	0.0947112	13.2	0.113018
13.19	0.0433713	13.19	0.0940087	13.19	0.117898
13.18	0.043092	13.18	0.0952046	13.18	0.114148
13.17	0.0422541	13.17	0.0935906	13.17	0.113531
13.16	0.0420413	13.16	0.0916922	13.16	0.112144
13.15	0.0415359	13.15	0.0933648	13.15	0.110295
13.14	0.0407113	13.14	0.0923027	13.14	0.111785
13.13	0.0415758	13.13	0.0912406	13.13	0.108651
13.12	0.0413364	13.12	0.0916754	13.12	0.107675
13.11	0.0404453	13.11	0.092863	13.11	0.104952
13.1	0.0403788	13.1	0.0908977	13.1	0.108497
13.09	0.0409507	13.09	0.090605	13.09	0.107521
13.08	0.0396473	13.08	0.0898607	13.08	0.103
13.07	0.0388493	13.07	0.0878535	13.07	0.106956
13.06	0.0398734	13.06	0.0881964	13.06	0.104336
13.05	0.0393414	13.05	0.0889742	13.05	0.10223
13.04	0.0387429	13.04	0.0866827	13.04	0.106082
13.03	0.0395542	13.03	0.0863148	13.03	0.101202
13.02	0.038703	13.02	0.0853614	13.02	0.100945
13.01	0.0395808	13.01	0.0855872	13.01	0.100277
13	0.0395675	13	0.0851272	13	0.0985308
12.99	0.0374262	12.99	0.0858631	12.99	0.101356
12.98	0.0391419	12.98	0.0845167	12.98	0.0972979
12.97	0.0379183	12.97	0.082727	12.97	0.0976061
12.96	0.038304	12.96	0.0839982	12.96	0.0960649
12.95	0.0386365	12.95	0.0823423	12.95	0.0985821
12.94	0.0372001	12.94	0.0821416	12.94	0.097452
12.93	0.036841	12.93	0.0820245	12.93	0.0921093
12.92	0.0375592	12.92	0.0818071	12.92	0.0940101
12.91	0.0376789	12.91	0.0811631	12.91	0.093034
12.9	0.0380513	12.9	0.081782	12.9	0.0906709
12.89	0.0370006	12.89	0.0805192	12.89	0.0911333
12.88	0.0367878	12.88	0.0795992	12.88	0.091647
12.87	0.0374661	12.87	0.0801261	12.87	0.0908764
12.86	0.0366149	12.86	0.078696	12.86	0.0896435
12.85	0.0363489	12.85	0.0774081	12.85	0.0892325
12.84	0.0373597	12.84	0.0779601	12.84	0.0903627
12.83	0.0367878	12.83	0.0777259	12.83	0.0870749
12.82	0.0370405	12.82	0.0769231	12.82	0.088616
12.81	0.0369474	12.81	0.0757857	12.81	0.0899003
12.8	0.0355908	12.8	0.0763878	12.8	0.089438
12.79	0.0361095	12.79	0.076622	12.79	0.0837357
12.78	0.0365484	12.78	0.0757355	12.78	0.0879482
12.77	0.0357371	12.77	0.0759864	12.77	0.0860988
12.76	0.0354578	12.76	0.0744894	12.76	0.0837871
12.75	0.0359366	12.75	0.0736113	12.75	0.0810644
12.74	0.0368277	12.74	0.074548	12.74	0.0856879
12.73	0.0348992	12.73	0.0731681	12.73	0.0843008
12.72	0.0340081	12.72	0.074272	12.72	0.0834789
12.71	0.034447	12.71	0.0730928	12.71	0.0850714
12.7	0.0340879	12.7	0.072591	12.7	0.0812699
12.69	0.0351386	12.69	0.072106	12.69	0.0843008
12.68	0.0355642	12.68	0.0714118	12.68	0.0848145
12.67	0.0345268	12.67	0.0714955	12.67	0.0811672
12.66	0.0345667	12.66	0.0722649	12.66	0.081835
12.65	0.0341544	12.65	0.0712948	12.65	0.0845577
12.64	0.0335692	12.64	0.0720223	12.64	0.0810644
12.63	0.0342608	12.63	0.0707094	12.63	0.081835
12.62	0.0344337	12.62	0.0711442	12.62	0.0795233
12.61	0.0339416	12.61	0.0704752	12.61	0.0803452
12.6	0.0339017	12.6	0.0709352	12.6	0.0785472
12.59	0.0332766	12.59	0.0714118	12.59	0.077828
12.58	0.0335825	12.58	0.0707177	12.58	0.0772629
12.57	0.0334761	12.57	0.0699065	12.57	0.0777253
12.56	0.0335958	12.56	0.0694382	12.56	0.0790609
12.55	0.0330771	12.55	0.0698396	12.55	0.0776225
12.54	0.0336224	12.54	0.0685266	12.54	0.0768519
12.53	0.0334761	12.53	0.069112	12.53	0.0773657
12.52	0.0345401	12.52	0.0683761	12.52	0.0760814
12.51	0.0338485	12.51	0.0685935	12.51	0.0775711
12.5	0.0338086	12.5	0.0681586	12.5	0.0749512
12.49	0.0330106	12.49	0.0685182	12.49	0.0728963
12.48	0.0321461	12.48	0.0682757	12.48	0.0736669
12.47	0.0328776	12.47	0.0680583	12.47	0.0748485
12.46	0.0315609	12.46	0.0681586	12.46	0.072023
12.45	0.0330771	12.45	0.0680248	12.45	0.0743861
12.44	0.0335426	12.44	0.0671049	12.44	0.0762355
12.43	0.0329175	12.43	0.0667118	12.43	0.0750539
12.42	0.0328377	12.42	0.067523	12.42	0.0722285
12.41	0.0327845	12.41	0.0682841	12.41	0.0716634
12.4	0.0320929	12.4	0.0672889	12.4	0.0729477
12.39	0.0318801	12.39	0.0679746	12.39	0.0741806
12.38	0.032585	12.38	0.0662853	12.38	0.0701223
12.37	0.0318269	12.37	0.0664526	12.37	0.0712524
12.36	0.0319865	12.36	0.0664191	12.36	0.0728963
12.35	0.0312816	12.35	0.0658253	12.35	0.0733073
12.34	0.0323722	12.34	0.0669627	12.34	0.072434
12.33	0.0316806	12.33	0.0655745	12.33	0.0717662
12.32	0.0317471	12.32	0.0659424	12.32	0.0705332
12.31	0.0317604	12.31	0.0662937	12.31	0.0712524
12.3	0.0321727	12.3	0.0660762	12.3	0.0703791
12.29	0.0310555	12.29	0.0659341	12.29	0.0727422
12.28	0.03059	12.28	0.0661013	12.28	0.072845
12.27	0.0314944	12.27	0.0666031	12.27	0.0707387
12.26	0.0319067	12.26	0.065265	12.26	0.0721258
12.25	0.0320796	12.25	0.0650559	12.25	0.072023
12.24	0.0311353	12.24	0.0647549	12.24	0.0691462
12.23	0.0310289	12.23	0.0660093	12.23	0.070636
12.22	0.0309358	12.22	0.0654323	12.22	0.0696599
12.21	0.0314279	12.21	0.0657166	12.21	0.0703278
12.2	0.0314678	12.2	0.0658421	12.2	0.0706874
12.19	0.0315875	12.19	0.0659842	12.19	0.0707901
12.18	0.0315609	12.18	0.0659424	12.18	0.0711497
12.17	0.0306432	12.17	0.0652734	12.17	0.0706874
12.16	0.0310422	12.16	0.0662184	12.16	0.0664749
12.15	0.0313614	12.15	0.0656079	12.15	0.0677078
12.14	0.0313614	12.14	0.0652567	12.14	0.0696599
12.13	0.0313614	12.13	0.065173	12.13	0.069814
12.12	0.0307097	12.12	0.0649723	12.12	0.0681701
12.11	0.0308161	12.11	0.0658421	12.11	0.0648824
12.1	0.0300181	12.1	0.0653319	12.1	0.0667831
12.09	0.0307496	12.09	0.0652734	12.09	0.0669372
12.08	0.0306299	12.08	0.0653905	12.08	0.0694031
12.07	0.0304171	12.07	0.0654574	12.07	0.0689921
12.06	0.0304969	12.06	0.0647716	12.06	0.0672455
12.05	0.030723	12.05	0.0652818	12.05	0.0647796
12.04	0.0303506	12.04	0.0641026	12.04	0.0685297
12.03	0.0306299	12.03	0.0644036	12.03	0.0683756
12.02	0.0293531	12.02	0.0643535	12.02	0.0682729
12.01	0.0309624	12.01	0.0655494	12.01	0.0664749
12	0.0307496	12	0.0650643	12	0.069814
11.99	0.0294994	11.99	0.0650141	11.99	0.0679647
11.98	0.0311752	11.98	0.0640189	11.98	0.0681701
11.97	0.0296457	11.97	0.0657835	11.97	0.0658584
11.96	0.0289408	11.96	0.0657752	11.96	0.063444
11.95	0.0292467	11.95	0.0654908	11.95	0.0656016
11.94	0.0296058	11.94	0.0656079	11.94	0.0680674
11.93	0.030324	11.93	0.0642447	11.93	0.0670913
11.92	0.0295393	11.92	0.0654741	11.92	0.0670913
11.91	0.0305235	11.91	0.0642196	11.91	0.0662694
11.9	0.0299915	11.9	0.0648051	11.9	0.0703791
11.89	0.0295127	11.89	0.0651981	11.89	0.068016
11.88	0.0300048	11.88	0.0658923	11.88	0.0668345
11.87	0.0291536	11.87	0.0652316	11.87	0.064831
11.86	0.0289009	11.86	0.0657752	11.86	0.0659612
11.85	0.0290871	11.85	0.0651396	11.85	0.0647282
11.84	0.029925	11.84	0.0652065	11.84	0.0672968
11.83	0.0291802	11.83	0.0657417	11.83	0.064831
11.82	0.0290073	11.82	0.0647632	11.82	0.0643173
11.81	0.0299782	11.81	0.0655745	11.81	0.0670913
11.8	0.0302043	11.8	0.0651229	11.8	0.0646255
11.79	0.0293265	11.79	0.0659926	11.79	0.0647282
11.78	0.0287546	11.78	0.0654657	11.78	0.0638549
11.77	0.0288743	11.77	0.0656079	11.77	0.0660125
11.76	0.0290871	11.76	0.0650058	11.76	0.0643686
11.75	0.028728	11.75	0.0653737	11.75	0.0643173
11.74	0.0283556	11.74	0.0655995	11.74	0.0673482
11.73	0.029526	11.73	0.0643535	11.73	0.0638549
11.72	0.0291137	11.72	0.0656832	11.72	0.0669372
11.71	0.0285285	11.71	0.0652232	11.71	0.0653447
11.7	0.0287413	11.7	0.0664108	11.7	0.0663208
11.69	0.0283822	11.69	0.066486	11.69	0.0656529
11.68	0.0280497	11.68	0.0655577	11.68	0.0639063
11.67	0.0281428	11.67	0.0655076	11.67	0.0659098
11.66	0.0279965	11.66	0.0651898	11.66	0.0636494
11.65	0.0276773	11.65	0.0652567	11.65	0.065807
11.64	0.0281694	11.64	0.0647716	11.64	0.0654474
11.63	0.0278369	11.63	0.0641862	11.63	0.065807
11.62	0.0282226	11.62	0.0646796	11.62	0.0629816
11.61	0.0286216	11.61	0.0647298	11.61	0.0629816
11.6	0.0285019	11.6	0.0642447	11.6	0.0663721
11.59	0.0283423	11.59	0.0651061	11.59	0.0641118
11.58	0.027664	11.58	0.0655326	11.58	0.0638036
11.57	0.0266798	11.57	0.0660511	11.57	0.066218
11.56	0.0273581	11.56	0.065633	11.56	0.0633412
11.55	0.0276507	11.55	0.0653988	11.55	0.0628789
11.54	0.0277704	11.54	0.0645542	11.54	0.0634953
11.53	0.0275842	11.53	0.0643367	11.53	0.0621597
11.52	0.028462	11.52	0.0648301	11.52	0.0639577
11.51	0.0284354	11.51	0.0661682	11.51	0.0650878
11.5	0.0269724	11.5	0.0654156	11.5	0.0625193
11.49	0.0266133	11.49	0.064596	11.49	0.0609781
11.48	0.0270123	11.48	0.0653905	11.48	0.0637008
11.47	0.0271985	11.47	0.0648051	11.47	0.0649851
11.46	0.0269857	11.46	0.0652818	11.46	0.064009
11.45	0.0274778	11.45	0.0655326	11.45	0.0621083
11.44	0.026999	11.44	0.0649305	11.44	0.0639063
11.43	0.0258419	11.43	0.0658755	11.43	0.0647796
11.42	0.0267729	11.42	0.0661181	11.42	0.0643173
11.41	0.0266	11.41	0.064412	11.41	0.0638549
11.4	0.0256956	11.4	0.0646294	11.4	0.0661666
11.39	0.0261079	11.39	0.064872	11.39	0.0618514
11.38	0.0268128	11.38	0.0652734	11.38	0.061235
11.37	0.0274512	11.37	0.0652985	11.37	0.0643686
11.36	0.0270522	11.36	0.0650225	11.36	0.062211
11.35	0.0263207	11.35	0.0662937	11.35	0.0647796
11.34	0.0263739	11.34	0.0656246	11.34	0.0623651
11.33	0.026467	11.33	0.0664944	11.33	0.0627761
11.32	0.0263207	11.32	0.0645709	11.32	0.0619542
11.31	0.0261212	11.31	0.0654323	11.31	0.0614918
11.3	0.0251503	11.3	0.0643785	11.3	0.0617487
11.29	0.0256291	11.29	0.0643618	11.29	0.0620569
11.28	0.0260414	11.28	0.0661515	11.28	0.063033
11.27	0.0260281	11.27	0.0651814	11.27	0.0612863
11.26	0.0270921	11.26	0.0652065	11.26	0.0618001
11.25	0.0258286	11.25	0.0654072	11.25	0.0624165
11.24	0.0270389	11.24	0.0645374	11.24	0.0643686
11.23	0.0261212	11.23	0.0651312	11.23	0.0610809
11.22	0.0253498	11.22	0.0648218	11.22	0.0591287
11.21	0.0254562	11.21	0.0645542	11.21	0.0595397
11.2	0.0260414	11.2	0.0648385	11.2	0.0609267
11.19	0.0258552	11.19	0.064989	11.19	0.0620569
11.18	0.0252833	11.18	0.0652567	11.18	0.0617487
11.17	0.0251503	11.17	0.0651396	11.17	0.063444
11.16	0.0256291	11.16	0.0654156	11.16	0.0611322
11.15	0.02527	11.15	0.0646545	11.15	0.0618001
11.14	0.0246981	11.14	0.0648218	11.14	0.0642145
11.13	0.0248976	11.13	0.0653487	11.13	0.0620055
11.12	0.0253099	11.12	0.0654239	11.12	0.0595911
11.11	0.0253631	11.11	0.0648051	11.11	0.0569711
11.1	0.0249109	11.1	0.0646796	11.1	0.0601048
11.09	0.02394	11.09	0.0645374	11.09	0.0607726
11.08	0.0243789	11.08	0.0652567	11.08	0.0584609
11.07	0.0251902	11.07	0.063559	11.07	0.0585636
11.06	0.0250705	11.06	0.0649138	11.06	0.0596938
11.05	0.0238735	11.05	0.0639019	11.05	0.0574848
11.04	0.0241528	11.04	0.0646127	11.04	0.0615432
11.03	0.0245119	11.03	0.0649974	11.03	0.0610295
11.02	0.0254562	11.02	0.0642949	11.02	0.0618514
11.01	0.0252434	11.01	0.0646629	11.01	0.0589746
11	0.0248577	11	0.0637597	11	0.0593342
10.99	0.0249109	10.99	0.0642113	10.99	0.0580499
10.98	0.024738	10.98	0.0658672	10.98	0.056817
10.97	0.0242592	10.97	0.0640189	10.97	0.0570739
10.96	0.0244055	10.96	0.0641026	10.96	0.0589746
10.95	0.024339	10.95	0.0635506	10.95	0.0606185
10.94	0.0243124	10.94	0.0629485	10.94	0.0597966
10.93	0.0249508	10.93	0.0635924	10.93	0.059437
10.92	0.0242858	10.92	0.0640858	10.92	0.060413
10.91	0.0250173	10.91	0.0642364	10.91	0.0552759
10.9	0.0241129	10.9	0.0639353	10.9	0.056406
10.89	0.0239666	10.89	0.0641026	10.89	0.0571252
10.88	0.0246183	10.88	0.0644204	10.88	0.0592829
10.87	0.0240863	10.87	0.0636677	10.87	0.0599507
10.86	0.0241262	10.86	0.0638099	10.86	0.0589746
10.85	0.0244587	10.85	0.0644622	10.85	0.0576903
10.84	0.0252567	10.84	0.0640858	10.84	0.0568684
10.83	0.0247646	10.83	0.0637346	10.83	0.0591287
10.82	0.0239932	10.82	0.0636593	10.82	0.0585123
10.81	0.0236607	10.81	0.0650894	10.81	0.0577417
10.8	0.0244853	10.8	0.0631575	10.8	0.0589233
10.79	0.0230622	10.79	0.063952	10.79	0.0556868
10.78	0.023275	10.78	0.0628983	10.78	0.0558923
10.77	0.0236075	10.77	0.0630237	10.77	0.0578958
10.76	0.0234745	10.76	0.0639019	10.76	0.0556868
10.75	0.0225701	10.75	0.0637095	10.75	0.0563547
10.74	0.024339	10.74	0.0646043	10.74	0.0554814
10.73	0.0242592	10.73	0.0640357	10.73	0.0590774
10.72	0.0241927	10.72	0.0643785	10.72	0.0575876
10.71	0.0239533	10.71	0.0636175	10.71	0.058615
10.7	0.0241927	10.7	0.0634921	10.7	0.0545567
10.69	0.0235543	10.69	0.0631659	10.69	0.0548649
10.68	0.023142	10.68	0.062639	10.68	0.0575876
10.67	0.0240996	10.67	0.063191	10.67	0.0569711
10.66	0.024206	10.66	0.0638349	10.66	0.0553786
10.65	0.023408	10.65	0.0638099	10.65	0.0550704
10.64	0.0237538	10.64	0.0640273	10.64	0.0571766
10.63	0.0228627	10.63	0.0638935	10.63	0.057639
10.62	0.022876	10.62	0.0643033	10.62	0.0551218
10.61	0.0240863	10.61	0.0634921	10.61	0.0549163
10.6	0.02394	10.6	0.0633583	10.6	0.0538375
10.59	0.0231686	10.59	0.0636593	10.59	0.0567143
10.58	0.0234479	10.58	0.0636677	10.58	0.0559437
10.57	0.0236873	10.57	0.0653068	10.57	0.0556868
10.56	0.0236873	10.56	0.0634335	10.56	0.0531696
10.55	0.0231553	10.55	0.0629401	10.55	0.0540943
10.54	0.0227031	10.54	0.0634252	10.54	0.0546594
10.53	0.0229292	10.53	0.0628314	10.53	0.0555841
10.52	0.0231952	10.52	0.063743	10.52	0.0511661
10.51	0.0224903	10.51	0.0629317	10.51	0.0563033
10.5	0.0219982	10.5	0.0628983	10.5	0.0538888
10.49	0.0225302	10.49	0.0632663	10.49	0.0560464
10.48	0.0232484	10.48	0.0631325	10.48	0.0555327
10.47	0.0227829	10.47	0.0630655	10.47	0.0549676
10.46	0.0230356	10.46	0.0631743	10.46	0.0537861
10.45	0.0230223	10.45	0.0632997	10.45	0.0535806
10.44	0.0233681	10.44	0.063952	10.44	0.0523477
10.43	0.0228361	10.43	0.0632412	10.43	0.0543512
10.42	0.0217189	10.42	0.0637011	10.42	0.0545053
10.41	0.0218918	10.41	0.0628732	10.41	0.051012
10.4	0.0229957	10.4	0.0627812	10.4	0.0547621
10.39	0.0225568	10.39	0.0621623	10.39	0.0523991
10.38	0.0226233	10.38	0.0614431	10.38	0.053221
10.37	0.0225169	10.37	0.063375	10.37	0.0535292
10.36	0.0234612	10.36	0.062547	10.36	0.0543512
10.35	0.0221445	10.35	0.062823	10.35	0.0519881
10.34	0.0222376	10.34	0.0630655	10.34	0.0525018
10.33	0.0218785	10.33	0.0617526	10.33	0.0511148
10.32	0.0220514	10.32	0.0620703	10.32	0.0543512
10.31	0.0230622	10.31	0.0632663	10.31	0.0540943
10.3	0.0224371	10.3	0.0622376	10.3	0.0523477
10.29	0.0230356	10.29	0.0625972	10.29	0.0539402
10.28	0.0223174	10.28	0.0625387	10.28	0.0537347
10.27	0.0220115	10.27	0.0624383	10.27	0.0549163
10.26	0.0225036	10.26	0.0622042	10.26	0.0535292
10.25	0.0230223	10.25	0.0623296	10.25	0.0522449
10.24	0.0224637	10.24	0.0624969	10.24	0.0532724
10.23	0.0219982	10.23	0.0627561	10.23	0.0530155
10.22	0.0220913	10.22	0.0616355	10.22	0.0526559
10.21	0.0217455	10.21	0.0609413	10.21	0.0523991
10.2	0.0210938	10.2	0.0620453	10.2	0.0500873
10.19	0.0219982	10.19	0.062154	10.19	0.0517826
10.18	0.0217322	10.18	0.0632914	10.18	0.0529128
10.17	0.0221312	10.17	0.061878	10.17	0.0517312
10.16	0.0217189	10.16	0.0616355	10.16	0.0510634
10.15	0.0221179	10.15	0.0624132	10.15	0.0504469
10.14	0.0221578	10.14	0.0611755	10.14	0.0515771
10.13	0.0224637	10.13	0.0627896	10.13	0.0495736
10.12	0.0216657	10.12	0.0625721	10.12	0.0495736
10.11	0.0217322	10.11	0.062731	10.11	0.0510634
10.1	0.0220647	10.1	0.0614515	10.1	0.0501387
10.09	0.0210406	10.09	0.0621707	10.09	0.0500873
10.08	0.0212002	10.08	0.0618027	10.08	0.0518853
10.07	0.0213997	10.07	0.0622376	10.07	0.0497277
10.06	0.0215859	10.06	0.0623129	10.06	0.048803
10.05	0.0212667	10.05	0.0610584	10.05	0.0480325
10.04	0.0218253	10.04	0.0617944	10.04	0.0490599
10.03	0.0222376	10.03	0.0598458	10.03	0.0514744
10.02	0.0215992	10.02	0.061117	10.02	0.0510634
10.01	0.0215061	10.01	0.062455	10.01	0.0501387
10	0.0211736	10	0.0621122	10	0.0488544
9.99	0.0222509	9.99	0.0626307	9.99	0.0502414
9.98	0.0221312	9.98	0.0616522	9.98	0.049214
9.97	0.0221046	9.97	0.0616187	9.97	0.0485976
9.96	0.0218519	9.96	0.0620453	9.96	0.0474674
9.95	0.0223972	9.95	0.0613762	9.95	0.048803
9.94	0.0211071	9.94	0.0613093	9.94	0.0490599
9.93	0.0215327	9.93	0.0614933	9.93	0.0491113
9.92	0.0214662	9.92	0.0622878	9.92	0.0471591
9.91	0.0209475	9.91	0.0603392	9.91	0.0461831
9.9	0.020615	9.9	0.0611588	9.9	0.0498305
9.89	0.0212534	9.89	0.0606319	9.89	0.047827
9.88	0.0205884	9.88	0.0618529	9.88	0.0481866
9.87	0.0203889	9.87	0.0612424	9.87	0.0478784
9.86	0.022078	9.86	0.0609664	9.86	0.0490599
9.85	0.0209741	9.85	0.0623631	9.85	0.0493681
9.84	0.021546	9.84	0.0613093	9.84	0.0494709
9.83	0.0217189	9.83	0.0611002	9.83	0.0516799
9.82	0.0211736	9.82	0.0603058	9.82	0.0495736
9.81	0.0204554	9.81	0.0603727	9.81	0.0473646
9.8	0.0210539	9.8	0.0606988	9.8	0.0487003
9.79	0.0211337	9.79	0.061301	9.79	0.0504469
9.78	0.0210805	9.78	0.0614849	9.78	0.0481866
9.77	0.0207746	9.77	0.0606654	9.77	0.0478784
9.76	0.020881	9.76	0.060841	9.76	0.0463372
9.75	0.0218785	9.75	0.0604396	9.75	0.045618
9.74	0.0210938	9.74	0.0607992	9.74	0.0482893
9.73	0.0215327	9.73	0.0607072	9.73	0.0470564
9.72	0.0210273	9.72	0.0607657	9.72	0.0463886
9.71	0.0204288	9.71	0.0610333	9.71	0.0460803
9.7	0.0206549	9.7	0.0605901	9.7	0.0485976
9.69	0.0205884	9.69	0.06151	9.69	0.0468509
9.68	0.0212401	9.68	0.0614264	9.68	0.0471078
9.67	0.0209209	9.67	0.0604563	9.67	0.0484948
9.66	0.0202426	9.66	0.0614431	9.66	0.0503442
9.65	0.0205352	9.65	0.060749	9.65	0.0485976
9.64	0.020748	9.64	0.0605985	9.64	0.047416
9.63	0.0211869	9.63	0.061301	9.63	0.047827
9.62	0.0211337	9.62	0.0608577	9.62	0.0476729
9.61	0.0208278	9.61	0.061694	9.61	0.0469023
9.6	0.0214263	9.6	0.062062	9.6	0.0480838
9.59	0.0207746	9.59	0.0606235	9.59	0.0448474
9.58	0.0206283	9.58	0.0608661	9.58	0.044231
9.57	0.020216	9.57	0.0612591	9.57	0.0451043
9.56	0.0199899	9.56	0.0594778	9.56	0.0462858
9.55	0.0199367	9.55	0.0598876	9.55	0.0466454
9.54	0.0210273	9.54	0.0595364	9.54	0.0473133
9.53	0.0212534	9.53	0.0606486	9.53	0.0461831
9.52	0.0215194	9.52	0.0621707	9.52	0.0463372
9.51	0.0203091	9.51	0.0617358	9.51	0.0460803
9.5	0.0212401	9.5	0.0609497	9.5	0.0474674
9.49	0.0213066	9.49	0.0607239	9.49	0.0469023
9.48	0.0198702	9.48	0.0607657	9.48	0.0477756
9.47	0.0198968	9.47	0.0609163	9.47	0.0471078
9.46	0.0202559	9.46	0.0614348	9.46	0.0468509
9.45	0.020482	9.45	0.0609497	9.45	0.0451043
9.44	0.0210273	9.44	0.0606654	9.44	0.0467482
9.43	0.0203357	9.43	0.0604814	9.43	0.0461831
9.42	0.0201495	9.42	0.0618613	9.42	0.0480838
9.41	0.0202692	9.41	0.0604228	9.41	0.0448474
9.4	0.0206283	9.4	0.0606654	9.4	0.0474674
9.39	0.0207214	9.39	0.061878	9.39	0.0461831
9.38	0.0199633	9.38	0.0609748	9.38	0.0453098
9.37	0.0196574	9.37	0.0621958	9.37	0.0453098
9.36	0.0202293	9.36	0.060381	9.36	0.0457721
9.35	0.0208145	9.35	0.0602054	9.35	0.0439227
9.34	0.0204554	9.34	0.0598792	9.34	0.0437173
9.33	0.0201096	9.33	0.0604479	9.33	0.0440255
9.32	0.0206017	9.32	0.0599211	9.32	0.0466454
9.31	0.0205086	9.31	0.0607824	9.31	0.0454639
9.3	0.0206416	9.3	0.060381	9.3	0.0426384
9.29	0.0205751	9.29	0.0599211	9.29	0.0442823
9.28	0.0204554	9.28	0.0599461	9.28	0.0420734
9.27	0.0205219	9.27	0.060197	9.27	0.0444878
9.26	0.0200564	9.26	0.0597287	9.26	0.0420734
9.25	0.0199633	9.25	0.0598374	9.25	0.0433576
9.24	0.0197372	9.24	0.059896	9.24	0.0426898
9.23	0.0198037	9.23	0.0604563	9.23	0.0439227
9.22	0.0200165	9.22	0.0598207	9.22	0.0426898
9.21	0.0207081	9.21	0.0595531	9.21	0.0435631
9.2	0.0195643	9.2	0.0602639	9.2	0.0437686
9.19	0.0205219	9.19	0.0600214	9.19	0.0441796
9.18	0.0203623	9.18	0.0596618	9.18	0.0433576
9.17	0.0196175	9.17	0.059712	9.17	0.0444878
9.16	0.0189126	9.16	0.0614598	9.16	0.0450529
9.15	0.0195643	9.15	0.060197	9.15	0.0444365
9.14	0.0200963	9.14	0.0609748	9.14	0.0458235
9.13	0.0199633	9.13	0.0607072	9.13	0.0424843
9.12	0.020748	9.12	0.0620703	9.12	0.0416624
9.11	0.0198037	9.11	0.0610166	9.11	0.0421761
9.1	0.0189525	9.1	0.0614766	9.1	0.0425871
9.09	0.0199234	9.09	0.0597872	9.09	0.0445392
9.08	0.0196707	9.08	0.0606486	9.08	0.0437686
9.07	0.0200564	9.07	0.0601887	9.07	0.0423302
9.06	0.0189525	9.06	0.06008	9.06	0.0413028
9.05	0.018886	9.05	0.0589259	9.05	0.0417138
9.04	0.0197106	9.04	0.0596283	9.04	0.0439227
9.03	0.0196175	9.03	0.0592687	9.03	0.0447961
9.02	0.0205086	9.02	0.057847	9.02	0.041611
9.01	0.0196042	9.01	0.0599127	9.01	0.0409946
9	0.0188195	9	0.0604646	9	0.0435118
8.99	0.0190057	8.99	0.060105	8.99	0.0416624
8.98	0.0197372	8.98	0.059436	8.98	0.0419706
8.97	0.0198702	8.97	0.060841	8.97	0.0443851
8.96	0.019551	8.96	0.060105	8.96	0.0445906
8.95	0.0200032	8.95	0.0597705	8.95	0.0439227
8.94	0.019817	8.94	0.0599796	8.94	0.042998
8.93	0.0194845	8.93	0.0614682	8.93	0.0436659
8.92	0.0194978	8.92	0.0606235	8.92	0.0418165
8.91	0.0192451	8.91	0.0601134	8.91	0.0423302
8.9	0.0196707	8.9	0.05962	8.9	0.0414569
8.89	0.0195776	8.89	0.0610501	8.89	0.0436659
8.88	0.0194047	8.88	0.0596283	8.88	0.0436659
8.87	0.0192318	8.87	0.059344	8.87	0.041611
8.86	0.0194313	8.86	0.0612006	8.86	0.0415596
8.85	0.019817	8.85	0.0606403	8.85	0.0424843
8.84	0.0196175	8.84	0.0613177	8.84	0.0433576
8.83	0.0195111	8.83	0.0614515	8.83	0.0412514
8.82	0.0191653	8.82	0.0593273	8.82	0.0439741
8.81	0.0186865	8.81	0.0603058	8.81	0.0436145
8.8	0.0185402	8.8	0.0588339	8.8	0.0415596
8.79	0.0193781	8.79	0.0610333	8.79	0.0425357
8.78	0.019285	8.78	0.0606403	8.78	0.0425871
8.77	0.0194313	8.77	0.0594862	8.77	0.0415083
8.76	0.0194845	8.76	0.058307	8.76	0.0415083
8.75	0.0192717	8.75	0.0592604	8.75	0.0421761
8.74	0.0194446	8.74	0.0590597	8.74	0.0453098
8.73	0.0206682	8.73	0.0596033	8.73	0.0429467
8.72	0.0196175	8.72	0.05916	8.72	0.0405836
8.71	0.0189126	8.71	0.0607574	8.71	0.0397103
8.7	0.0189392	8.7	0.0597203	8.7	0.0415083
8.69	0.0187796	8.69	0.0590178	8.69	0.0422275
8.68	0.0194313	8.68	0.0592604	8.68	0.044231
8.67	0.0194712	8.67	0.0594109	8.67	0.0407377
8.66	0.0193515	8.66	0.0604396	8.66	0.0417651
8.65	0.018886	8.65	0.060657	8.65	0.0427926
8.64	0.0198303	8.64	0.0606319	8.64	0.0421761
8.63	0.0196707	8.63	0.0602807	8.63	0.0400185
8.62	0.0196175	8.62	0.0607657	8.62	0.038015
8.61	0.0189791	8.61	0.060381	8.61	0.0404808
8.6	0.0192983	8.6	0.0600716	8.6	0.0417138
8.59	0.0191919	8.59	0.0606235	8.59	0.0426384
8.58	0.0192318	8.58	0.0609079	8.58	0.0414569
8.57	0.0186067	8.57	0.0607155	8.57	0.0420734
8.56	0.0183274	8.56	0.0613846	8.56	0.0418165
8.55	0.0191254	8.55	0.0602807	8.55	0.0418679
8.54	0.0196308	8.54	0.0589008	8.54	0.0412
8.53	0.0186466	8.53	0.0601552	8.53	0.0398644
8.52	0.0187929	8.52	0.0603643	8.52	0.0411487
8.51	0.0194047	8.51	0.0606654	8.51	0.0423302
8.5	0.0191254	8.5	0.0605316	8.5	0.0425871
8.49	0.0189525	8.49	0.0602221	8.49	0.0402754
8.48	0.0186732	8.48	0.0604396	8.48	0.0403267
8.47	0.0187929	8.47	0.0602639	8.47	0.0396075
8.46	0.01862	8.46	0.0604563	8.46	0.039402
8.45	0.0191786	8.45	0.0615769	8.45	0.0414569
8.44	0.0192318	8.44	0.060105	8.44	0.0390424
8.43	0.01862	8.43	0.0601385	8.43	0.0388883
8.42	0.0196973	8.42	0.0609832	8.42	0.0409432
8.41	0.019019	8.41	0.0609246	8.41	0.0386315
8.4	0.0193382	8.4	0.0613177	8.4	0.0386315
8.39	0.0186466	8.39	0.0601887	8.39	0.0399671
8.38	0.0187264	8.38	0.0608577	8.38	0.0408918
8.37	0.0190589	8.37	0.0600967	8.37	0.0387342
8.36	0.0194313	8.36	0.0593942	8.36	0.0402754
8.35	0.0192185	8.35	0.0603392	8.35	0.0383232
8.34	0.0181146	8.34	0.0616187	8.34	0.0393507
8.33	0.0185801	8.33	0.0621289	8.33	0.0401726
8.32	0.0184471	8.32	0.0613762	8.32	0.0410459
8.31	0.0185136	8.31	0.0615769	8.31	0.039813
8.3	0.0180614	8.3	0.0597789	8.3	0.0426898
8.29	0.0186599	8.29	0.060105	8.29	0.0409432
8.28	0.0191786	8.28	0.0606737	8.28	0.0407891
8.27	0.0185535	8.27	0.061209	8.27	0.0388369
8.26	0.0191387	8.26	0.0602556	8.26	0.0389397
8.25	0.0193382	8.25	0.0615435	8.25	0.0387342
8.24	0.0181811	8.24	0.0603727	8.24	0.038426
8.23	0.018753	8.23	0.0602556	8.23	0.0408404
8.22	0.0180481	8.22	0.0602472	8.22	0.0403781
8.21	0.0181811	8.21	0.0609915	8.21	0.0380664
8.2	0.0187264	8.2	0.0609413	8.2	0.0385801
8.19	0.018354	8.19	0.0609915	8.19	0.0392993
8.18	0.0180082	8.18	0.0609581	8.18	0.0389911
8.17	0.0179816	8.17	0.062246	8.17	0.0378609
8.16	0.0173432	8.16	0.0602221	8.16	0.0375013
8.15	0.01862	8.15	0.0602305	8.15	0.0395561
8.14	0.018221	8.14	0.0607657	8.14	0.0375013
8.13	0.0182476	8.13	0.0604228	8.13	0.0362684
8.12	0.018354	8.12	0.0608661	8.12	0.0381177
8.11	0.017822	8.11	0.0608577	8.11	0.0392993
8.1	0.0182875	8.1	0.0619031	8.1	0.0398644
8.09	0.0187131	8.09	0.0610835	8.09	0.0373985
8.08	0.0178752	8.08	0.0603894	8.08	0.0387856
8.07	0.0190456	8.07	0.0611253	8.07	0.0389397
8.06	0.0185003	8.06	0.0603225	8.06	0.0371417
8.05	0.0181279	8.05	0.060749	8.05	0.040635
8.04	0.0181412	8.04	0.0610584	8.04	0.0396589
8.03	0.0176757	8.03	0.0603894	8.03	0.0371417
8.02	0.0179683	8.02	0.0603977	8.02	0.036628
8.01	0.0179151	8.01	0.0602807	8.01	0.0372444
8	0.0184338	8	0.059988	8	0.0392993
7.99	0.0176757	7.99	0.0606235	7.99	0.0403267
7.98	0.0183673	7.98	0.0609915	7.98	0.0382719
7.97	0.018354	7.97	0.0603727	7.97	0.0375527
7.96	0.0171171	7.96	0.0609581	7.96	0.0397616
7.95	0.0180215	7.95	0.0608912	7.95	0.0404295
7.94	0.0180348	7.94	0.0603559	7.94	0.0370903
7.93	0.0169841	7.93	0.0600298	7.93	0.0386828
7.92	0.0165718	7.92	0.0613762	7.92	0.0387342
7.91	0.0176225	7.91	0.0610668	7.91	0.0377581
7.9	0.0168245	7.9	0.0613177	7.9	0.038015
7.89	0.0169974	7.89	0.0605316	7.89	0.0391965
7.88	0.0181678	7.88	0.060565	7.88	0.0371931
7.87	0.0176757	7.87	0.0606235	7.87	0.0374499
7.86	0.0173964	7.86	0.0621205	7.86	0.0382205
7.85	0.0183939	7.85	0.0616438	7.85	0.0367821
7.84	0.018487	7.84	0.0614682	7.84	0.0367307
7.83	0.0174895	7.83	0.0606403	7.83	0.0360115
7.82	0.0174895	7.82	0.0599629	7.82	0.0361656
7.81	0.0176624	7.81	0.0611253	7.81	0.0375527
7.8	0.0171969	7.8	0.0610668	7.8	0.0379636
7.79	0.017423	7.79	0.0613846	7.79	0.0361656
7.78	0.017689	7.78	0.0618111	7.78	0.0379636
7.77	0.0177555	7.77	0.0609664	7.77	0.0379123
7.76	0.0174363	7.76	0.0594778	7.76	0.0383232
7.75	0.0176092	7.75	0.0600047	7.75	0.0361143
7.74	0.017157	7.74	0.0606905	7.74	0.0365252
7.73	0.0172767	7.73	0.061234	7.73	0.0368848
7.72	0.0169708	7.72	0.0607406	7.72	0.0388369
7.71	0.017157	7.71	0.0597789	7.71	0.0349327
7.7	0.017024	7.7	0.0602472	7.7	0.0372444
7.69	0.0166649	7.69	0.0608577	7.69	0.0373472
7.68	0.0177422	7.68	0.0605483	7.68	0.0369876
7.67	0.0163856	7.67	0.0609832	7.67	0.0369362
7.66	0.0163989	7.66	0.059988	7.66	0.0352409
7.65	0.0173565	7.65	0.0598709	7.65	0.0356519
7.64	0.0163989	7.64	0.0602221	7.64	0.0362684
7.63	0.0163191	7.63	0.0613595	7.63	0.0359088
7.62	0.0162925	7.62	0.0598291	7.62	0.037604
7.61	0.0168777	7.61	0.0590011	7.61	0.0364225
7.6	0.0161861	7.6	0.0591684	7.6	0.0352923
7.59	0.01596	7.59	0.0604646	7.59	0.0347272
7.58	0.0161329	7.58	0.0604312	7.58	0.0348813
7.57	0.0169176	7.57	0.0607824	7.57	0.0343162
7.56	0.0175959	7.56	0.0596534	7.56	0.0378609
7.55	0.0169841	7.55	0.0602472	7.55	0.0364225
7.54	0.0165053	7.54	0.0605232	7.54	0.0373472
7.53	0.0168378	7.53	0.0601134	7.53	0.0373472
7.52	0.0171703	7.52	0.0591349	7.52	0.0370389
7.51	0.0165851	7.51	0.0600632	7.51	0.0345217
7.5	0.0166915	7.5	0.0591684	7.5	0.03483
7.49	0.0169974	7.49	0.0595447	7.49	0.0359088
7.48	0.0162659	7.48	0.0604396	7.48	0.0354978
7.47	0.0160398	7.47	0.0594527	7.47	0.0346758
7.46	0.0164388	7.46	0.0588589	7.46	0.0349841
7.45	0.0168245	7.45	0.0603643	7.45	0.0360629
7.44	0.0162925	7.44	0.0607072	7.44	0.0354464
7.43	0.0165851	7.43	0.0602556	7.43	0.0342649
7.42	0.0163723	7.42	0.059988	7.42	0.0355492
7.41	0.016093	7.41	0.0598458	7.41	0.0357033
7.4	0.0158669	7.4	0.0593189	7.4	0.0366793
7.39	0.015827	7.39	0.0599294	7.39	0.0348813
7.38	0.016625	7.38	0.0599963	7.38	0.0338539
7.37	0.0161861	7.37	0.0596534	7.37	0.0321586
7.36	0.0157738	7.36	0.0586248	7.36	0.0316963
7.35	0.0159866	7.35	0.0590848	7.35	0.0329292
7.34	0.0161595	7.34	0.0590346	7.34	0.0337512
7.33	0.0159201	7.33	0.0584241	7.33	0.0339053
7.32	0.0159866	7.32	0.0592938	7.32	0.0345217
7.31	0.0161462	7.31	0.05916	7.31	0.0364739
7.3	0.0158137	7.3	0.0593189	7.3	0.0339566
7.29	0.0158137	7.29	0.0589593	7.29	0.0345731
7.28	0.0151487	7.28	0.0587586	7.28	0.0332888
7.27	0.0155344	7.27	0.0584073	7.27	0.0331347
7.26	0.0157073	7.26	0.0591182	7.26	0.0326724
7.25	0.0153482	7.25	0.0590597	7.25	0.0327751
7.24	0.0151487	7.24	0.0591098	7.24	0.0322614
7.23	0.0150955	7.23	0.0581063	7.23	0.0351382
7.22	0.0151886	7.22	0.059436	7.22	0.0335457
7.21	0.0153881	7.21	0.0589844	7.21	0.0315422
7.2	0.0154147	7.2	0.0582903	7.2	0.0325696
7.19	0.0154812	7.19	0.0589677	7.19	0.0350354
7.18	0.0147231	7.18	0.0585495	7.18	0.0338539
7.17	0.0161196	7.17	0.057755	7.17	0.0327751
7.16	0.0153083	7.16	0.0579307	7.16	0.0324669
7.15	0.0152817	7.15	0.0580477	7.15	0.0347786
7.14	0.014364	7.14	0.0570693	7.14	0.0329806
7.13	0.0150955	7.13	0.0581565	7.13	0.0332888
7.12	0.0140581	7.12	0.0577299	7.12	0.0349841
7.11	0.0145103	7.11	0.0574958	7.11	0.0335457
7.1	0.0150024	7.1	0.0566427	7.1	0.0343676
7.09	0.0144305	7.09	0.0569522	7.09	0.0320045
7.08	0.0146965	7.08	0.0560824	7.08	0.0319531
7.07	0.0146699	7.07	0.0572282	7.07	0.0343676
7.06	0.0146699	7.06	0.0574456	7.06	0.0338025
7.05	0.0142709	7.05	0.0569271	7.05	0.0323128
7.04	0.0146433	7.04	0.0551374	7.04	0.0321073
7.03	0.0148694	7.03	0.0564588	7.03	0.0336998
7.02	0.0144571	7.02	0.0564671	7.02	0.0321073
7.01	0.0146832	7.01	0.0566929	7.01	0.0325696
7	0.0148029	7	0.0569104	7	0.0310798
6.99	0.0144704	6.99	0.055589	6.99	0.0313367
6.98	0.0137389	6.98	0.0566511	6.98	0.0327751
6.97	0.0144704	6.97	0.0559821	6.97	0.0319018
6.96	0.0143906	6.96	0.0559988	6.96	0.0300524
6.95	0.0147896	6.95	0.0552628	6.95	0.0297442
6.94	0.0144172	6.94	0.0556894	6.94	0.0321073
6.93	0.0147497	6.93	0.0557479	6.93	0.0316963
6.92	0.0139783	6.92	0.0554803	6.92	0.030823
6.91	0.0144438	6.91	0.0546774	6.91	0.0319018
6.9	0.0138187	6.9	0.0537659	6.9	0.0313367
6.89	0.0136192	6.89	0.0543596	6.89	0.0305661
6.88	0.0143241	6.88	0.0535233	6.88	0.0303093
6.87	0.0140714	6.87	0.05446	6.87	0.030412
6.86	0.0137256	6.86	0.0540502	6.86	0.0301038
6.85	0.0136325	6.85	0.0536237	6.85	0.0290763
6.84	0.0140847	6.84	0.0549451	6.84	0.0308743
6.83	0.0135793	6.83	0.0545102	6.83	0.0288709
6.82	0.0132202	6.82	0.0542844	6.82	0.0296414
6.81	0.0133133	6.81	0.0547443	6.81	0.0307716
6.8	0.013566	6.8	0.0551792	6.8	0.0288709
6.79	0.0130473	6.79	0.0542677	6.79	0.0284599
6.78	0.0136724	6.78	0.0538495	6.78	0.0305661
6.77	0.0137522	6.77	0.0541673	6.77	0.0283571
6.76	0.0133532	6.76	0.0521936	6.76	0.030001
6.75	0.0135261	6.75	0.0516668	6.75	0.0312339
6.74	0.0133133	6.74	0.0527539	6.74	0.0307716
6.73	0.0132734	6.73	0.0524278	6.73	0.0313881
6.72	0.0131005	6.72	0.0524445	6.72	0.0285113
6.71	0.0129143	6.71	0.0521518	6.71	0.0285113
6.7	0.013433	6.7	0.0527958	6.7	0.0285113
6.69	0.0132202	6.69	0.0524696	6.69	0.0290763
6.68	0.012768	6.68	0.0516584	6.68	0.0274838
6.67	0.012369	6.67	0.0514075	6.67	0.0303093
6.66	0.0126749	6.66	0.0523107	6.66	0.0295387
6.65	0.0120232	6.65	0.0508304	6.65	0.0294873
6.64	0.0123557	6.64	0.050245	6.64	0.0285113
6.63	0.01197	6.63	0.0506716	6.63	0.0279462
6.62	0.0123557	6.62	0.0514409	6.62	0.0289736
6.61	0.0120365	6.61	0.0505628	6.61	0.0273811
6.6	0.0115444	6.6	0.0506381	6.6	0.0261482
6.59	0.0117572	6.59	0.0501112	6.59	0.0291277
6.58	0.0119567	6.58	0.0505545	6.58	0.0281516
6.57	0.0121163	6.57	0.0500276	6.57	0.0268674
6.56	0.0125286	6.56	0.0489822	6.56	0.0282544
6.55	0.011438	6.55	0.0493084	6.55	0.028614
6.54	0.0116375	6.54	0.0491997	6.54	0.0275352
6.53	0.0113715	6.53	0.0495593	6.53	0.0274838
6.52	0.0119035	6.52	0.0494673	6.52	0.0265078
6.51	0.0118104	6.51	0.0481794	6.51	0.0272783
6.5	0.0113582	6.5	0.0492666	6.5	0.026816
6.49	0.0114513	6.49	0.0482797	6.49	0.0259427
6.48	0.0121163	6.48	0.0480623	6.48	0.026816
6.47	0.0112518	6.47	0.0479619	6.47	0.0279975
6.46	0.0108262	6.46	0.0485055	6.46	0.0281003
6.45	0.0110922	6.45	0.0478616	6.45	0.0274838
6.44	0.0111986	6.44	0.0470587	6.44	0.0273811
6.43	0.0110124	6.43	0.0471758	6.43	0.0273811
6.42	0.0110257	6.42	0.0471758	6.42	0.0257372
6.41	0.0110922	6.41	0.0462308	6.41	0.0268674
6.4	0.0104937	6.4	0.0467995	6.4	0.0251721
6.39	0.0109459	6.39	0.0464733	6.39	0.0250694
6.38	0.0108528	6.38	0.0457039	6.38	0.0256858
6.37	0.0113183	6.37	0.0466824	6.37	0.0252235
6.36	0.0109991	6.36	0.0455868	6.36	0.0265591
6.35	0.0110523	6.35	0.0457959	6.35	0.0253262
6.34	0.0104804	6.34	0.0452272	6.34	0.0251207
6.33	0.0098952	6.33	0.0453861	6.33	0.0224494
6.32	0.0095627	6.32	0.0459214	6.32	0.0238878
6.31	0.0098553	6.31	0.0445916	6.31	0.0257372
6.3	0.0101346	6.3	0.0442655	6.3	0.0244529
6.29	0.0102809	6.29	0.0438557	6.29	0.0231686
6.28	0.0098154	6.28	0.0441484	6.28	0.0244015
6.27	0.0095494	6.27	0.0430194	6.27	0.0236823
6.26	0.0097622	6.26	0.0427267	6.26	0.0233741
6.25	0.009576	6.25	0.0429274	6.25	0.024196
6.24	0.0095893	6.24	0.0432786	6.24	0.0231686
6.23	0.0096159	6.23	0.0429943	6.23	0.0227063
6.22	0.0088844	6.22	0.0425427	6.22	0.0216788
6.21	0.0096558	6.21	0.0417315	6.21	0.0213706
6.2	0.0093233	6.2	0.0426263	6.2	0.0226549
6.19	0.0092036	6.19	0.0418402	6.19	0.0221925
6.18	0.0096691	6.18	0.0422333	6.18	0.0227063
6.17	0.0090174	6.17	0.0425761	6.17	0.0248639
6.16	0.0088977	6.16	0.040569	6.16	0.0237337
6.15	0.0089775	6.15	0.0411043	6.15	0.02322
6.14	0.0084987	6.14	0.0407446	6.14	0.0237851
6.13	0.0083923	6.13	0.0409872	6.13	0.0233741
6.12	0.0084588	6.12	0.0406108	6.12	0.0203432
6.11	0.0087381	6.11	0.0395571	6.11	0.0235282
6.1	0.00798	6.1	0.0398665	6.1	0.0216275
6.09	0.0079534	6.09	0.0391389	6.09	0.0216275
6.08	0.0085519	6.08	0.0392728	6.08	0.0230145
6.07	0.0080598	6.07	0.0385619	6.07	0.0222953
6.06	0.0084987	6.06	0.0391975	6.06	0.0216275
6.05	0.0077273	6.05	0.0397411	6.05	0.0217816
6.04	0.0079401	6.04	0.0382441	6.04	0.0215761
6.03	0.0078736	6.03	0.0378009	6.03	0.0200863
6.02	0.0084721	6.02	0.0383779	6.02	0.0193157
6.01	0.0076608	6.01	0.0383779	6.01	0.0208569
6	0.0078603	6	0.0377758	6	0.0209596
5.99	0.0074746	5.99	0.0381521	5.99	0.0194185
5.98	0.0075145	5.98	0.038035	5.98	0.0196753
5.97	0.0078603	5.97	0.0371904	5.97	0.0203432
5.96	0.0075411	5.96	0.0375332	5.96	0.0193157
5.95	0.0070357	5.95	0.0364377	5.95	0.0191102
5.94	0.0069293	5.94	0.0362119	5.94	0.0192644
5.93	0.0070889	5.93	0.0359526	5.93	0.0201377
5.92	0.0073416	5.92	0.0359944	5.92	0.0197267
5.91	0.0073283	5.91	0.0351665	5.91	0.0190075
5.9	0.0067431	5.9	0.0343637	5.9	0.0197267
5.89	0.006916	5.89	0.0346815	5.89	0.0186479
5.88	0.0068894	5.88	0.0345476	5.88	0.0189561
5.87	0.0065037	5.87	0.0343804	5.87	0.0183397
5.86	0.0066899	5.86	0.0338702	5.86	0.0199322
5.85	0.0066234	5.85	0.0330674	5.85	0.0182883
5.84	0.0060116	5.84	0.0328667	5.84	0.0165417
5.83	0.0069293	5.83	0.0326158	5.83	0.0172095
5.82	0.0066633	5.82	0.0328165	5.82	0.0180314
5.81	0.0065303	5.81	0.0324067	5.81	0.0187506
5.8	0.0057722	5.8	0.0327412	5.8	0.0174664
5.79	0.006517	5.79	0.0317126	5.79	0.0175691
5.78	0.0065037	5.78	0.0312693	5.78	0.0159252
5.77	0.0060382	5.77	0.0309766	5.77	0.016593
5.76	0.0060914	5.76	0.0309599	5.76	0.0184424
5.75	0.0057722	5.75	0.0308679	5.75	0.0162334
5.74	0.0055062	5.74	0.031169	5.74	0.0163875
5.73	0.0055993	5.73	0.0307592	5.73	0.0173122
5.72	0.005985	5.72	0.0301487	5.72	0.0170554
5.71	0.0054663	5.71	0.0293375	5.71	0.0160793
5.7	0.005852	5.7	0.0294713	5.7	0.015206
5.69	0.0055328	5.69	0.0291284	5.69	0.0169526
5.68	0.0053865	5.68	0.0288106	5.68	0.0148464
5.67	0.0055062	5.67	0.0285179	5.67	0.0156683
5.66	0.0054264	5.66	0.0280078	5.66	0.017004
5.65	0.0053067	5.65	0.0272049	5.65	0.0167985
5.64	0.0049476	5.64	0.0280496	5.64	0.0153087
5.63	0.0052136	5.63	0.0275729	5.63	0.0143327
5.62	0.004921	5.62	0.02723	5.62	0.0157711
5.61	0.0049343	5.61	0.0265359	5.61	0.0157197
5.6	0.0045486	5.6	0.0266279	5.6	0.0145382
5.59	0.0045885	5.59	0.0258919	5.59	0.0141272
5.58	0.0045353	5.58	0.0262515	5.58	0.0130998
5.57	0.0043491	5.57	0.0259839	5.57	0.012586
5.56	0.004123	5.56	0.025641	5.56	0.0144868
5.55	0.0048146	5.55	0.0251392	5.55	0.0142813
5.54	0.0044422	5.54	0.0243615	5.54	0.0143841
5.53	0.0047614	5.53	0.0248465	5.53	0.0134594
5.52	0.0044688	5.52	0.024144	5.52	0.0142813
5.51	0.0041762	5.51	0.0236841	5.51	0.0131511
5.5	0.0041496	5.5	0.0239684	5.5	0.0140758
5.49	0.0041895	5.49	0.0237761	5.49	0.013819
5.48	0.0042427	5.48	0.023659	5.48	0.0137162
5.47	0.0039767	5.47	0.0230485	5.47	0.0140758
5.46	0.0037772	5.46	0.0228729	5.46	0.0141272
5.45	0.0038836	5.45	0.0228311	5.45	0.0131511
5.44	0.0039634	5.44	0.0226972	5.44	0.0116614
5.43	0.0038437	5.43	0.0228645	5.43	0.012021
5.42	0.0036442	5.42	0.0224631	5.42	0.0119182
5.41	0.0033383	5.41	0.0221202	5.41	0.0111476
5.4	0.0038437	5.4	0.0212337	5.4	0.0118668
5.39	0.0041496	5.39	0.0213759	5.39	0.0101716
5.38	0.0037107	5.38	0.0209661	5.38	0.0112504
5.37	0.0033782	5.37	0.0211083	5.37	0.0117641
5.36	0.0036974	5.36	0.0208156	5.36	0.0132025
5.35	0.0035378	5.35	0.0203221	5.35	0.0119182
5.34	0.0036974	5.34	0.020389	5.34	0.010788
5.33	0.0034979	5.33	0.0198873	5.33	0.0111476
5.32	0.0034181	5.32	0.0190593	5.32	0.0103257
5.31	0.0032585	5.31	0.0195778	5.31	0.0108908
5.3	0.0035245	5.3	0.0189088	5.3	0.0118155
5.29	0.0030191	5.29	0.0187415	5.29	0.0110963
5.28	0.0030856	5.28	0.0186579	5.28	0.0110449
5.27	0.0030191	5.27	0.0182565	5.27	0.00888729
5.26	0.0029792	5.26	0.018131	5.26	0.0114045
5.25	0.0031122	5.25	0.0183485	5.25	0.0105826
5.24	0.0030723	5.24	0.018407	5.24	0.0104284
5.23	0.0028728	5.23	0.018039	5.23	0.0100175
5.22	0.00266	5.22	0.017922	5.22	0.00955512
5.21	0.0028329	5.21	0.0171442	5.21	0.0104798
5.2	0.0030058	5.2	0.0168097	5.2	0.0102743
5.19	0.0027265	5.19	0.0166424	5.19	0.0101202
5.18	0.0029925	5.18	0.0166926	5.18	0.00991472
5.17	0.0025935	5.17	0.0159985	5.17	0.00976061
5.16	0.0028994	5.16	0.0157977	5.16	0.00934964
5.15	0.0030191	5.15	0.0157141	5.15	0.0100175
5.14	0.0030989	5.14	0.0158145	5.14	0.00873318
5.13	0.0028994	5.13	0.0154716	5.13	0.00863043
5.12	0.0025669	5.12	0.0153629	5.12	0.00893866
5.11	0.0025935	5.11	0.0150367	5.11	0.00955512
5.1	0.0026467	5.1	0.0151538	5.1	0.00816809
5.09	0.0024605	5.09	0.0144931	5.09	0.00852769
5.08	0.0024206	5.08	0.0141084	5.08	0.00852769
5.07	0.0024073	5.07	0.0142339	5.07	0.00847632
5.06	0.002793	5.06	0.0142255	5.06	0.0086818
5.05	0.0025137	5.05	0.0136485	5.05	0.00878455
5.04	0.0028329	5.04	0.0139077	5.04	0.00806534
5.03	0.0023674	5.03	0.0135899	5.03	0.00698654
[truncated: 703 more rows]
