# Supplementary material for: Location-selective immobilisation of single-atom catalysts on the surface or within the interior of ionic nanocrystals using coordination chemistry
Source: Nat Commun. 2023 Jul 15;14:4241. doi: 10.1038/s41467-023-40003-8 (PMC10349889; doi:10.1038/s41467-023-40003-8)
Supplement: Supplementary file 2 — Source Data [file 41467_2023_40003_MOESM2_ESM.zip › Source data/Figure5bc GC.xlsx]

## Sheet: 測定データ
						PtSA/CdSe	PtSA@CdSe	PtSA@CdSe/PtSA	CdSe	PtSA/CdSe	PtSA@CdSe	PtSA@CdSe/PtSA	CdSe	PtSA/CdSe	PtSA@CdSe	PtSA@CdSe/PtSA	CdSe	PtSA/CdSe	PtSA@CdSe	PtSA@CdSe/PtSA	CdSe
					ICP Se / mM	2.652	2.486	2.294	2.861	2.652	2.486	2.294	2.861
	H2 %	5.43431e-06	x Area		Time / hr	Evolution rate / µmol/h	Evolution rate / µmol/h	Evolution rate / µmol/h	Evolution rate / µmol/h	Total H2 / µmol	Total H2 / µmol	Total H2 / µmol		H2 evolution rate / mmol/h/g(CdSe)				H2 evolution / mmol/g(CdSe)
					0	0.0101942	0.0158005	0	0	0.00254856	0.00395012	0	0	0.0223197	0.0369042	0	0	0.00557992	0.00922604	0	0
					0.25	0.276479	0.180136	0.0257556	0	0.0716683	0.0489841	0.0064389	0	0.605334	0.420732	0.0651906	0	0.156913	0.114409	0.0162976	0
					0.5	0.644484	0.520764	0.126931	0	0.232789	0.179175	0.0381718	0	1.41106	1.21631	0.321279	0	0.509678	0.418488	0.0966174	0
					0.75	0.95071	0.721859	0.239802	0	0.470467	0.35964	0.0981222	0	2.08152	1.686	0.606967	0	1.03006	0.839988	0.248359	0
					1	1.17324	0.767604	0.364854	0	0.763776	0.551541	0.189336	0	2.56873	1.79284	0.923489	0	1.67224	1.2882	0.479231	0
					1.25	1.26912	0.732737	0.452478	0	1.08106	0.734725	0.302455	0	2.77865	1.71141	1.14528	0	2.36691	1.71605	0.765551	0
					1.5	1.3269	0.658325	0.532752	0	1.41278	0.899306	0.435643	0	2.90516	1.53761	1.34846	0	3.0932	2.10045	1.10267	0
					1.75	1.3659	0.593298	0.594313	0	1.75426	1.04763	0.584221	0	2.99056	1.38573	1.50428	0	3.84084	2.44688	1.47874	0
					2	1.40306	0.528312	0.646461	0	2.10502	1.17971	0.745837	0	3.07192	1.23394	1.63627	0	4.60882	2.75537	1.8878	0
					2.25	1.44119	0.470502	0.693027	0	2.46532	1.29733	0.919093	0	3.1554	1.09892	1.75414	0	5.39767	3.0301	2.32634	0
					2.5	1.47189	0.423156	0.73836	0	2.83329	1.40312	1.10368	0	3.22262	0.988339	1.86888	0	6.20332	3.27719	2.79356	0
					2.75	1.49857	0.384618	0.772218	0	3.20793	1.49928	1.29674	0	3.28102	0.898329	1.95458	0	7.02358	3.50177	3.2822	0
					3	1.52178	0.354332	0.795194	0	3.58838	1.58786	1.49554	0	3.33185	0.82759	2.01273	0	7.85654	3.70867	3.78538	0
					3.25	1.54712	0.322967	0.82078	0	3.97516	1.6686	1.70073	0	3.38732	0.754334	2.07749	0	8.70337	3.89725	4.30476	0
					3.5	1.56902	0.306422	0.852718	0	4.36741	1.74521	1.91391	0	3.43526	0.715691	2.15833	0	9.56218	4.07617	4.84434	0
					3.75	1.58031	0.29482	0.871153	0	4.76249	1.81891	2.1317	0	3.45998	0.688591	2.20499	0	10.4272	4.24832	5.39559	0
					4	1.58823	0.282128	0.887385	0	5.15955	1.88945	2.35355	0	3.47733	0.658949	2.24608	0	11.2965	4.41306	5.95711	0
					4.25	1.59776	0.274921	0.903024	0	5.55899	1.95818	2.5793	0	3.4982	0.642116	2.28566	0	12.1711	4.57359	6.52852	0
					4.5	1.59294	0.262244	0.915942	0	5.95722	2.02374	2.80829	0	3.48765	0.612507	2.31836	0	13.043	4.72671	7.10811	0
					4.75	1.61832	0.251764	0.943717	0	6.3618	2.08668	3.04422	0	3.54321	0.588029	2.38866	0	13.9288	4.87372	7.70528	0
