# Supplementary material for: Location-selective immobilisation of single-atom catalysts on the surface or within the interior of ionic nanocrystals using coordination chemistry
Source: Nat Commun. 2023 Jul 15;14:4241. doi: 10.1038/s41467-023-40003-8 (PMC10349889; doi:10.1038/s41467-023-40003-8)
Supplement: Supplementary file 2 — Source Data [file 41467_2023_40003_MOESM2_ESM.zip › Source data/Figure2f XPS.xlsx]

## Sheet: Pt4f
PtSA@CdSe		PtSA/CdSe		cis-[PtCl2(dmso)2]
Binding energy	Intensity	Binding energy	Intensity	Binding energy	Intensity
83.8	0.0243334	84.2	0.0602856	87.4	0.104093
83.7	0.029899	84.1	0.0535785	87.3	0.103972
83.6	0.0348175	84	0.0595755	87.2	0.100935
83.5	0.0282164	83.9	0.0575239	87.1	0.0951051
83.4	0.0309345	83.8	0.0540519	87	0.0992348
83.3	0.0220036	83.7	0.0537363	86.9	0.098506
83.2	0.0326171	83.6	0.0496331	86.8	0.0972914
83.1	0.0240746	83.5	0.0555512	86.7	0.095348
83	0.0311934	83.4	0.0561035	86.6	0.091947
82.9	0.024204	83.3	0.0424525	86.5	0.0829588
82.8	0.0283458	83.2	0.0458455	86.4	0.0913397
82.7	0.0151437	83.1	0.0511323	86.3	0.0994777
82.6	0.0214859	83	0.0531839	86.2	0.0948621
82.5	0.0177323	82.9	0.0490018	86.1	0.0904895
82.4	0.029899	82.8	0.0423736	86	0.0920685
82.3	0.0143671	82.7	0.0416634	85.9	0.0947407
82.2	0.0231685	82.6	0.0498698	85.8	0.0886676
82.1	0.015532	82.5	0.0480549	85.7	0.0940119
82	0.0112607	82.4	0.0419001	85.6	0.0955909
81.9	0.0204504	82.3	0.0504222	85.5	0.0873315
81.8	0.0186384	82.2	0.0504222	85.4	0.0866027
81.7	0.0327466	82.1	0.0436361	85.3	0.0923114
81.6	0.020321	82	0.0486862	85.2	0.0812584
81.5	0.0186384	81.9	0.0450564	85.1	0.0813798
81.4	0.017344	81.8	0.0485284	85	0.0844164
81.3	0.023298	81.7	0.052237	84.9	0.0849022
81.2	0.029899	81.6	0.0471869	84.8	0.0762784
81.1	0.0442661	81.5	0.0494753	84.7	0.0807725
81	0.0348175	81.4	0.0465557	84.6	0.0798008
80.9	0.028993	81.3	0.0509745	84.5	0.0800437
80.8	0.0176029	81.2	0.0455299	84.4	0.0766428
80.7	0.0128139	81.1	0.0472658	84.3	0.0725131
80.6	0.017344	81	0.0443462	84.2	0.0770072
80.5	0.0216153	80.9	0.041979	84.1	0.0785862
80.4	0.0165674	80.8	0.0385071	84	0.0804081
80.3	0.013461	80.7	0.0460822	83.9	0.0785862
80.2	0.0243334	80.6	0.0451353	83.8	0.0770072
80.1	0.0287341	80.5	0.0383492	83.7	0.0705697
80	0.0345586	80.4	0.035982	83.6	0.075914
79.9	0.0342998	80.3	0.0395329	83.5	0.0732418
79.8	0.0401243	80.2	0.0452931	83.4	0.074335
79.7	0.0168263	80.1	0.0401641	83.3	0.0705697
79.6	0.0207093	80	0.0445041	83.2	0.0688692
79.5	0.0372767	79.9	0.0515269	83.1	0.0745779
79.4	0.0213565	79.8	0.0433204	83	0.0742135
79.3	0.019415	79.7	0.0436361	82.9	0.0720272
79.2	0.0295107	79.6	0.0503432	82.8	0.067776
79.1	0.0274398	79.5	0.0528683	82.7	0.0678975
79	0.0292519	79.4	0.041979	82.6	0.0637678
78.9	0.0322288	79.3	0.0473447	82.5	0.0659541
78.8	0.0377945	79.2	0.0461611	82.4	0.069598
78.7	0.0313228	79.1	0.0532628	82.3	0.0715414
78.6	0.0385711	79	0.0467135	82.2	0.0668043
78.5	0.0300285	78.9	0.0491596	82.1	0.059638
78.4	0.0308051	78.8	0.0519214	82	0.0567229
78.3	0.0450427	78.7	0.0545254	81.9	0.0591522
78.2	0.0342998	78.6	0.0628896	81.8	0.059881
78.1	0.041548	78.5	0.0623373	81.7	0.0608527
78	0.0433601	78.4	0.0558668	81.6	0.0578161
77.9	0.0464665	78.3	0.0626529	81.5	0.0608527
77.8	0.0535853	78.2	0.0598911	81.4	0.0620673
77.7	0.0649754	78.1	0.0654147	81.3	0.0642536
77.6	0.0711882	78	0.0828533	81.2	0.0589093
77.5	0.0775304	77.9	0.0920066	81.1	0.0589093
77.4	0.0872379	77.8	0.105658	81	0.0625531
77.3	0.0952627	77.7	0.134301	80.9	0.0619458
77.2	0.102382	77.6	0.154344	80.8	0.0629175
77.1	0.144706	77.5	0.196086	80.7	0.0665614
77	0.153119	77.4	0.244851	80.6	0.0638892
76.9	0.19182	77.3	0.279965	80.5	0.0644965
76.8	0.220036	77.2	0.332991	80.4	0.069598
76.7	0.254854	77.1	0.395171	80.3	0.0700838
76.6	0.304427	77	0.444962	80.2	0.0675331
76.5	0.345845	76.9	0.503117	80.1	0.0675331
76.4	0.430365	76.8	0.553776	80	0.0760355
76.3	0.496764	76.7	0.590152	79.9	0.0802867
76.2	0.561222	76.6	0.646887	79.8	0.0830803
76.1	0.628398	76.5	0.703938	79.7	0.0889105
76	0.689878	76.4	0.740156	79.6	0.0955909
75.9	0.736733	76.3	0.774166	79.5	0.108952
75.8	0.788895	76.2	0.802572	79.4	0.11879
75.7	0.806239	76.1	0.804229	79.3	0.128507
75.6	0.820217	76	0.77243	79.2	0.152557
75.5	0.803521	75.9	0.70883	79.1	0.173448
75.4	0.74877	75.8	0.631579	79	0.206122
75.3	0.712529	75.7	0.55204	78.9	0.232358
75.2	0.647942	75.6	0.479129	78.8	0.263573
75.1	0.570023	75.5	0.3902	78.7	0.309851
75	0.496505	75.4	0.306163	78.6	0.35382
74.9	0.41095	75.3	0.246035	78.5	0.407871
74.8	0.344551	75.2	0.204845	78.4	0.450261
74.7	0.291872	75.1	0.165707	78.3	0.506984
74.6	0.25343	75	0.147163	78.2	0.559699
74.5	0.215118	74.9	0.129804	78.1	0.621523
74.4	0.20774	74.8	0.124438	78	0.660027
74.3	0.194797	74.7	0.123728	77.9	0.70351
74.2	0.163474	74.6	0.12862	77.8	0.740192
74.1	0.149884	74.5	0.14448	77.7	0.759383
74	0.163733	74.4	0.163971	77.6	0.764241
73.9	0.179524	74.3	0.18638	77.5	0.755375
73.8	0.181853	74.2	0.22978	77.4	0.727195
73.7	0.202822	74.1	0.2746	77.3	0.698044
73.6	0.224955	74	0.332281	77.2	0.644358
73.5	0.260031	73.9	0.397459	77.1	0.582291
73.4	0.298343	73.8	0.466346	77	0.515851
73.3	0.343645	73.7	0.547621	76.9	0.459978
73.2	0.414186	73.6	0.620453	76.8	0.410421
73.1	0.489904	73.5	0.674426	76.7	0.349447
73	0.568341	73.4	0.72469	76.6	0.306693
72.9	0.658167	73.3	0.779216	76.5	0.247783
72.8	0.749029	73.2	0.833741	76.4	0.227742
72.7	0.834973	73.1	0.903101	76.3	0.202356
72.6	0.879886	73	0.970173	76.2	0.188267
72.5	0.945509	72.9	0.983193	76.1	0.176728
72.4	0.970101	72.8	1	76	0.175513
72.3	1	72.7	0.958258	75.9	0.180858
72.2	0.982009	72.6	0.892054	75.8	0.187781
72.1	0.937872	72.5	0.788448	75.7	0.220211
72	0.838468	72.4	0.680581	75.6	0.245961
71.9	0.737639	72.3	0.549041	75.5	0.279728
71.8	0.631116	72.2	0.438728	75.4	0.32394
71.7	0.533264	72.1	0.335516	75.3	0.376776
71.6	0.446026	72	0.244693	75.2	0.439937
71.5	0.352446	71.9	0.179516	75.1	0.506012
71.4	0.278152	71.8	0.128146	75	0.570995
71.3	0.217059	71.7	0.100686	74.9	0.649338
71.2	0.165545	71.6	0.0780399	74.8	0.72428
71.1	0.115325	71.5	0.0549199	74.7	0.824851
71	0.094745	71.4	0.0383492	74.6	0.892263
70.9	0.0727414	71.3	0.032589	74.5	0.948378
70.8	0.0534559	71.2	0.0255662	74.4	0.967812
70.7	0.0405126	71.1	0.0216997	74.3	0.987975
70.6	0.0506083	71	0.00883769	74.2	1
70.5	0.0296402	70.9	0.00757516	74.1	0.960039
70.4	0.0318405	70.8	0.00639154	74	0.936354
70.3	0.0227802	70.7	0.00134143	73.9	0.883032
70.2	0.0236863	70.6	0.00189379	73.8	0.809304
70.1	0.0144965	70.5	0.00923223	73.7	0.746751
70	0.023298	70.4	0.0136511	73.6	0.652253
69.9	0.0113901	70.3	0.00954786	73.5	0.550103
69.8	0.0359824	70.2	0.00568137	73.4	0.462529
69.7	0.0365001	70.1	0.0070228	73.3	0.386615
69.6	0.0156614	70	0.00370867	73.2	0.317989
69.5	0.0150142	69.9	0.00844315	73.1	0.268068
69.4	0.00284753	69.8	0.00355086	73	0.211345
69.3	0.013461	69.7	0	72.9	0.178185
69.2	0	69.6	0.00852205	72.8	0.133487
69.1	0.0169557	69.5	0.00118362	72.7	0.113324
69	0.0148848	69.4	0.00355086	72.6	0.0943763
68.9	0.0130727	69.3	0.00765407	72.5	0.0816227
68.8	0.0143671	69.2	0.00836424	72.4	0.0721487
				72.3	0.0601239
				72.2	0.0507713
				72.1	0.0507713
				72	0.0460343
				71.9	0.0400826
				71.8	0.0340095
				71.7	0.0365602
				71.6	0.0368031
				71.5	0.0318232
				71.4	0.0359529
				71.3	0.0295154
				71.2	0.025993
				71.1	0.0309729
				71	0.0309729
				70.9	0.0248998
				70.8	0.0272076
				70.7	0.02575
				70.6	0.0270861
				70.5	0.0235637
				70.4	0.0242925
				70.3	0.0224705
				70.2	0.0235637
				70.1	0.0217418
				70	0.0202842
				69.9	0.0166403
				69.8	0.0172477
				69.7	0.0187052
				69.6	0.0179764
				69.5	0.0184623
				69.4	0.0161545
				69.3	0.0195554
				69.2	0.014454
				69.1	0.0179764
				69	0.0193125
				68.9	0.0177335
				68.8	0.0131179
				68.7	0.0134823
				68.6	0.0138467
				68.5	0.0108102
				68.4	0.0122677
				68.3	0.0157901
				68.2	0.00995992
				68.1	0.0117819
				68	0.0127536
				67.9	0.00947407
				67.8	0.0109316
				67.7	0.00692336
				67.6	0.00983845
				67.5	0.0102028
				67.4	0.00692336
				67.3	0.00704482
				67.2	0.00971699
				67.1	0.00595166
				67	0.00692336
				66.9	0.00619458
				66.8	0.00740921
				66.7	0.00910968
				66.6	0.0058302
				66.5	0.00522288
				66.4	0.00510142
				66.3	0.00534435
				66.2	0.00400826
				66.1	0.00765213
				66	0.00631605
				65.9	0.0038868
				65.8	0.0048585
				65.7	0.00437265
				65.6	0.00449411
				65.5	0.00303656
				65.4	0.00619458
				65.3	0.00522288
				65.2	0.0058302
				65.1	0.00352241
				65	0.000364387
				64.9	0.00570873
				64.8	0.00449411
				64.7	0.0029151
				64.6	0.00570873
				64.5	0.000607312
				64.4	0.00048585
				64.3	0.00279364
				64.2	0.00340095
				64.1	0.00121462
				64	0
				63.9	0.00170047
				63.8	0.00412972
				63.7	0.00157901
				63.6	0.00170047
				63.5	0.00425118
				63.4	0.00182194
