# Supplementary material for: Location-selective immobilisation of single-atom catalysts on the surface or within the interior of ionic nanocrystals using coordination chemistry
Source: Nat Commun. 2023 Jul 15;14:4241. doi: 10.1038/s41467-023-40003-8 (PMC10349889; doi:10.1038/s41467-023-40003-8)
Supplement: Supplementary file 2 — Source Data [file 41467_2023_40003_MOESM2_ESM.zip › Source data/Figure2g ICP-OES.xlsx]

## Sheet: Pt-Seグラフ
Pt dose / eq.	Pt/Se ICP-OES
4	0.256394
2	0.248651
1.5	0.259179
1	0.249221
0.5	0.173623
0.375	0.120463
0	0
