# Supplementary material for: Location-selective immobilisation of single-atom catalysts on the surface or within the interior of ionic nanocrystals using coordination chemistry
Source: Nat Commun. 2023 Jul 15;14:4241. doi: 10.1038/s41467-023-40003-8 (PMC10349889; doi:10.1038/s41467-023-40003-8)
Supplement: Supplementary file 2 — Source Data [file 41467_2023_40003_MOESM2_ESM.zip › Source data/Figure3b ICP-OES,SEM-EDX.xlsx]

## Sheet: Pt-Seグラフ
		Cd	Pt
PtSA/CdSe		0.998	0.251
		1	0.27
PtSA@CdSe		0.929	0.118
		1	0.056
		Se	Cl
